# Supplementary material for: Crystal structure of 16-ferrocenylmethyl-3β-hydroxy­estra-1,3,5(10)-trien-17-one: a potential chemotherapeutic drug
Source: Acta Crystallogr E Crystallogr Commun. 2016 May 27;72(Pt 6):868–71. doi: 10.1107/S2056989016008446 (PMC4908549; doi:10.1107/S2056989016008446)
Supplement: Supplementary file 1 [file e-72-00868-sup1.cif]

##############################################################################
#                                                                            #
# This CIF contains the data in a paper accepted for publication in          #
# Acta Crystallographica Section E. It conforms to the requirements of       #
# Notes for Authors for Acta Crystallographica Section E, and has been       #
# peer reviewed under the auspices of the IUCr Commission on Journals.       #
#                                                                            #
# Full details of the Crystallographic Information File format               #
# are given in the paper "The Crystallographic Information File (CIF):       #
# a New Standard Archive File for Crystallography" by S. R. Hall, F. H.      #
# Allen and I. D. Brown [Acta Cryst. (1991), A47, 655-685].                  #
#                                                                            #
# The current version of the core CIF dictionary is obtainable from          #
# ftp://ftp.iucr.org/pub/cif_core.dic.                                       #
#                                                                            #
# Software is freely available for graphical display of the structure(s)     #
# in this CIF. For information consult the CIF software page                 #
# http://www.iucr.org/resources/cif/software.                                #
#                                                                            #
# This file may be used for bona fide research purposes within the           #
# scientific community so long as proper attribution is given to the journal # 
# article from which it was obtained.                                        #
#                                                                            #
##############################################################################
data_I
_audit_creation_method
;
Olex2 1.2
(compiled 2015.09.30 svn.r3233 for OlexSys, GUI svn.r5103)
;
_journal_date_recd_electronic     2016-05-18
_journal_date_accepted     2016-05-24
_journal_name_full     'Acta Crystallographica, Section E'
_journal_year     2016
_journal_volume     72
_journal_issue      6
_journal_page_first     868
_journal_page_last     871
_journal_paper_category     GM
_journal_paper_doi     10.1107/S2056989016008446
_journal_coeditor_code     BG2586
_publ_contact_author_name     'Enrique Melendez'
_publ_contact_author_address
;
University of Puerto Rico
Department of Chemistry
PO Box 9019
Mayaguez, PR 00681
Puerto Rico
;
_publ_contact_author_email     'enrique.melendez@upr.edu'
_publ_contact_author_fax     ?
_publ_contact_author_phone     '787-832-4040 ext. 2600'
_publ_section_title
;
Crystal structure of 
16-ferrocenylmethyl-3\b-hydroxyestra-1,3,5(10)-trien-17-one:
a potential chemotherapeutic drug
;
_publ_section_title_footnote     .
loop_
    _publ_author_name
    _publ_author_footnote
    _publ_author_address
    'Carmona-Negr\'on, Jos\'e A.' .
;
University of Puerto Rico
Department of Chemistry
PO Box 9019
Mayaguez, PR 00681
Puerto Rico
;
    'Flores-Rivera, Mariola M.' .
;
University of Puerto Rico
Department of Chemical Engineering
PO Box 9000
Mayaguez, PR 00681
Puerto Rico
;
    'D\'iaz-Reyes, Zaibeth' .
;
University of Puerto Rico
Department of Chemical Engineering
PO Box 9000
Mayaguez, PR 00681
Puerto Rico
;
    'Moore, Curtis E.' .
;
University of California--San Diego, Department of Chemistry and Biochemistry,
Urey Hall 5128, 9500 Gilman Drive, La Jolla, CA 92093-0358
USA
;
    'Rheigold, Arnold L.' .
;
University of California--San Diego, Department of Chemistry and Biochemistry,
Urey Hall 5128, 9500 Gilman Drive, La Jolla, CA 92093-0358
USA
;
    'Mel\'endez, Enrique' .
;
University of Puerto Rico
Department of Chemistry
PO Box 9019
Mayaguez, PR 00681
Puerto Rico
;
_publ_section_synopsis
;
A new ferrocene complex,
16-ferrocenylmethyl-3\b-hydroxyestra-1,3,5(10)-trien-17-one, has been
synthesized and structurally characterized by single-crystal X-ray diffraction
techniques. The ferrocenylmethyl group is positioned at the \b face of the
estrone moiety; as a result, a new stereogenic center is formed leading to an
<i>R</i> stereochemical configuration. No head-to-tail hydrogen bonding is
observed in the crystal packing, as is the case in estrone and other
derivatives.
;
_chemical_name_systematic
;
16-Ferrocenylmethyl-3\b-hydroxyestra-1,3,5(10)-trien-17-one
dimethyl sulfoxide monosolvate
;
_chemical_name_common     ?
_chemical_formula_moiety     'C29 H32 Fe O2, C2 H6 O S'
_chemical_formula_sum     'C31 H38 Fe O3 S'
_chemical_formula_iupac     '[Fe (C5 H5) (C24 H27 O2)], C2 H6 O S'
_chemical_formula_weight     546.52
_chemical_melting_point     ?
_shelx_space_group_comment
;
The symmetry employed for this shelxl refinement is uniquely defined
by the following loop, which should always be used as a source of
symmetry information in preference to the above space-group names.
They are only intended as comments.
;
_space_group_crystal_system     monoclinic
_space_group_name_H-M_alt     'P 21'
_space_group_name_Hall     'P 2yb'
loop_
    _space_group_symop_operation_xyz
    'x, y, z'
    '-x, y+1/2, -z'
_cell_length_a     7.4178(12)
_cell_length_b     11.2436(15)
_cell_length_c     16.1160(18)
_cell_angle_alpha     90
_cell_angle_beta     93.148(4)
_cell_angle_gamma     90
_cell_volume     1342.1(3)
_cell_formula_units_Z     2
_cell_measurement_reflns_used     4213
_cell_measurement_theta_min     2.966
_cell_measurement_theta_max     26.181
_cell_measurement_temperature     100
_exptl_crystal_description     block
_exptl_crystal_colour     yellow
_exptl_crystal_size_max     0.3
_exptl_crystal_size_mid     0.25
_exptl_crystal_size_min     0.032
_exptl_crystal_density_diffrn     1.352
_exptl_crystal_density_meas     ?
_exptl_crystal_density_method     ?
_exptl_crystal_F_000     580
_exptl_absorpt_coefficient_mu     0.671
_exptl_absorpt_correction_type     multi-scan
_exptl_absorpt_process_details
;
(SADABS; Bruker, 2013)
;
_shelx_estimated_absorpt_T_min     ?
_shelx_estimated_absorpt_T_max     ?
_exptl_absorpt_correction_T_min     0.0643
_exptl_absorpt_correction_T_max     0.0932
_diffrn_ambient_temperature     100.0
_diffrn_radiation_type     MoK\a
_diffrn_radiation_wavelength     0.71073
_diffrn_radiation_monochromator     'Double Bounce Multilayer Mirrors'
_diffrn_measurement_device_type     'Bruker APEXII Ultra'
_diffrn_measurement_device     'Kappa Four-Circle Diffractometer'
_diffrn_measurement_method     '\w and \f scans'
_diffrn_detector_area_resol_mean     7.9
_diffrn_reflns_number     9583
_diffrn_reflns_av_R_equivalents     0.0477
_diffrn_reflns_theta_min     2.210
_diffrn_reflns_theta_max     26.381
_diffrn_reflns_theta_full     26.000
_diffrn_measured_fraction_theta_max     0.988
_diffrn_measured_fraction_theta_full     0.993
_diffrn_reflns_limit_h_min     -9
_diffrn_reflns_limit_h_max     9
_diffrn_reflns_limit_k_min     -13
_diffrn_reflns_limit_k_max     14
_diffrn_reflns_limit_l_min     -20
_diffrn_reflns_limit_l_max     19
_diffrn_standards_number     0
_refine_special_details     ?
_reflns_number_total     5327
_reflns_number_gt     4816
_reflns_threshold_expression     'I > 2\s(I)'
_refine_ls_structure_factor_coef     Fsqd
_refine_ls_matrix_type     full
_refine_ls_R_factor_all     0.0480
_refine_ls_R_factor_gt     0.0425
_refine_ls_wR_factor_gt     0.0927
_refine_ls_wR_factor_ref     0.0969
_refine_ls_goodness_of_fit_ref     1.020
_refine_ls_restrained_S_all     1.020
_refine_ls_number_reflns     5327
_refine_ls_number_parameters     329
_refine_ls_number_restraints     1
_refine_ls_hydrogen_treatment     constr
_refine_ls_weighting_scheme     calc
_refine_ls_weighting_details
                      'w=1/[\s^2^(Fo^2^)+(0.0266P)^2^] where P=(Fo^2^+2Fc^2^)/3'
_atom_sites_solution_hydrogens     geom
_atom_sites_solution_primary     ?
_atom_sites_solution_secondary     ?
_refine_ls_shift/su_max     0.001
_refine_ls_shift/su_mean     0.000
_refine_diff_density_max     0.319
_refine_diff_density_min     -0.440
_refine_ls_extinction_method     none
_refine_ls_extinction_coef     .
_refine_ls_abs_structure_details
;
Flack <i>x</i> determined using 1990 quotients
[(<i>I</i>^+^)-(<i>I</i>^-^)]/[(<i>I</i>^+^)+(<i>I</i>^-^)]
(Parsons <i>et al.</i>,  2013)
;
_refine_ls_abs_structure_Flack     0.004(14)
loop_
    _atom_type_symbol
    _atom_type_description
    _atom_type_scat_dispersion_real
    _atom_type_scat_dispersion_imag
    _atom_type_scat_source
    'C' 'C' 0.0033 0.0016
                         'International Tables Vol C Tables 4.2.6.8 and 6.1.1.4'
    'H' 'H' 0.0000 0.0000
                         'International Tables Vol C Tables 4.2.6.8 and 6.1.1.4'
    'Fe' 'Fe' 0.3463 0.8444
                         'International Tables Vol C Tables 4.2.6.8 and 6.1.1.4'
    'O' 'O' 0.0106 0.0060
                         'International Tables Vol C Tables 4.2.6.8 and 6.1.1.4'
    'S' 'S' 0.1246 0.1234
                         'International Tables Vol C Tables 4.2.6.8 and 6.1.1.4'
_computing_data_collection
;
APEX2 (Bruker, 2013)
;
_computing_cell_refinement
;
SAINT (Bruker, 2013)
;
_computing_data_reduction
;
SAINT (Bruker, 2013)
;
_computing_structure_solution
;
SHELXT (Sheldrick, 2015a)
;
_computing_structure_refinement
;
SHELXL2014 (Sheldrick, 2015b)
;
_computing_molecular_graphics
;
<i>OLEX2</i> (Dolomanov <i>et al.</i>,  2009)
;
_computing_publication_material
;
<i>OLEX2</i> (Dolomanov <i>et al.</i>,  2009)
;
loop_
    _atom_site_type_symbol
    _atom_site_label
    _atom_site_fract_x
    _atom_site_fract_y
    _atom_site_fract_z
    _atom_site_U_iso_or_equiv
    _atom_site_adp_type
    _atom_site_calc_flag
    _atom_site_occupancy
    _atom_site_disorder_assembly
    _atom_site_disorder_group
    Fe Fe1 -0.29444(8) 0.50023(5) 1.06433(3) 0.01977(16) Uani d 1 . .
    S S1 0.26603(16) 0.46255(9) 0.35262(6) 0.0224(3) Uani d 1 . .
    O O3 0.1244(5) 0.4378(3) 0.41388(17) 0.0285(8) Uani d 1 . .
    O O2 -0.2299(4) 0.2860(3) 0.79220(17) 0.0247(7) Uani d 1 . .
    O O1 0.9351(4) 0.6126(3) 0.47762(17) 0.0232(7) Uani d 1 . .
    H H1 0.9886 0.5548 0.4569 0.035 Uiso calc 1 . .
    C C17 -0.1502(6) 0.3780(4) 0.7790(2) 0.0176(9) Uani d 1 . .
    C C13 0.0422(6) 0.3895(4) 0.7523(2) 0.0181(9) Uani d 1 . .
    C C8 0.2258(6) 0.5542(4) 0.6908(2) 0.0163(9) Uani d 1 . .
    H H8 0.3108 0.5484 0.7410 0.020 Uiso calc 1 . .
    C C15 -0.0744(6) 0.5880(4) 0.7724(2) 0.0188(9) Uani d 1 . .
    H H15A -0.1175 0.6629 0.7458 0.023 Uiso calc 1 . .
    H H15B -0.0055 0.6068 0.8251 0.023 Uiso calc 1 . .
    C C14 0.0394(5) 0.5159(4) 0.7143(2) 0.0170(8) Uani d 1 . .
    H H14 -0.0347 0.5095 0.6608 0.020 Uiso calc 1 . .
    C C22 -0.0406(7) 0.4352(4) 1.0540(3) 0.0219(10) Uani d 1 . .
    H H22 0.0203 0.3809 1.0910 0.026 Uiso calc 1 . .
    C C5 0.5284(6) 0.6214(4) 0.5951(2) 0.0166(9) Uani d 1 . .
    C C10 0.4657(5) 0.5020(4) 0.58935(19) 0.0168(8) Uani d 1 . .
    C C21 -0.1534(6) 0.4044(4) 0.9831(3) 0.0202(10) Uani d 1 . .
    H H21 -0.1811 0.3259 0.9646 0.024 Uiso calc 1 . .
    C C24 -0.1427(7) 0.6073(4) 0.9925(3) 0.0212(10) Uani d 1 . .
    H H24 -0.1619 0.6894 0.9811 0.025 Uiso calc 1 . .
    C C12 0.1022(6) 0.3007(4) 0.6877(2) 0.0225(10) Uani d 1 . .
    H H12A 0.0111 0.2978 0.6405 0.027 Uiso calc 1 . .
    H H12B 0.1112 0.2204 0.7127 0.027 Uiso calc 1 . .
    C C2 0.7268(6) 0.4550(4) 0.5087(2) 0.0198(9) Uani d 1 . .
    H H2 0.7945 0.3980 0.4800 0.024 Uiso calc 1 . .
    C C7 0.2328(7) 0.6806(4) 0.6564(3) 0.0195(10) Uani d 1 . .
    H H7A 0.1600 0.6854 0.6031 0.023 Uiso calc 1 . .
    H H7B 0.1813 0.7368 0.6960 0.023 Uiso calc 1 . .
    C C19 -0.3372(5) 0.5193(4) 0.8660(2) 0.0208(9) Uani d 1 . .
    H H19A -0.3982 0.5976 0.8641 0.025 Uiso calc 1 . .
    H H19B -0.4316 0.4571 0.8671 0.025 Uiso calc 1 . .
    C C30 0.1457(6) 0.4879(5) 0.2554(2) 0.0270(10) Uani d 1 . .
    H H30A 0.0824 0.4150 0.2375 0.041 Uiso calc 1 . .
    H H30B 0.2308 0.5106 0.2137 0.041 Uiso calc 1 . .
    H H30C 0.0578 0.5519 0.2615 0.041 Uiso calc 1 . .
    C C1 0.5698(6) 0.4215(4) 0.5459(2) 0.0200(9) Uani d 1 . .
    H H1A 0.5317 0.3410 0.5417 0.024 Uiso calc 1 . .
    C C11 0.2860(6) 0.3367(4) 0.6560(3) 0.0218(10) Uani d 1 . .
    H H11A 0.3801 0.3274 0.7015 0.026 Uiso calc 1 . .
    H H11B 0.3164 0.2827 0.6103 0.026 Uiso calc 1 . .
    C C20 -0.2179(5) 0.5112(5) 0.9444(2) 0.0184(9) Uani d 1 . .
    C C3 0.7837(6) 0.5728(4) 0.5137(2) 0.0192(10) Uani d 1 . .
    C C16 -0.2314(5) 0.5037(4) 0.7870(2) 0.0200(8) Uani d 1 . .
    H H16 -0.3205 0.5140 0.7386 0.024 Uiso calc 1 . .
    C C6 0.4272(6) 0.7143(4) 0.6427(2) 0.0193(9) Uani d 1 . .
    H H6A 0.4283 0.7904 0.6119 0.023 Uiso calc 1 . .
    H H6B 0.4916 0.7272 0.6974 0.023 Uiso calc 1 . .
    C C4 0.6851(6) 0.6544(4) 0.5575(2) 0.0182(9) Uani d 1 . .
    H H4 0.7257 0.7344 0.5619 0.022 Uiso calc 1 . .
    C C29 -0.3916(9) 0.5424(7) 1.1756(3) 0.059(2) Uani d 1 . .
    H H29 -0.3244 0.5803 1.2200 0.071 Uiso calc 1 . .
    C C31 0.3441(7) 0.6100(4) 0.3730(3) 0.0266(11) Uani d 1 . .
    H H31A 0.2407 0.6624 0.3804 0.040 Uiso calc 1 . .
    H H31B 0.4111 0.6383 0.3261 0.040 Uiso calc 1 . .
    H H31C 0.4235 0.6106 0.4236 0.040 Uiso calc 1 . .
    C C18 0.1621(6) 0.3784(4) 0.8337(2) 0.0225(10) Uani d 1 . .
    H H18A 0.1284 0.4401 0.8728 0.034 Uiso calc 1 . .
    H H18B 0.2891 0.3881 0.8214 0.034 Uiso calc 1 . .
    H H18C 0.1445 0.2998 0.8584 0.034 Uiso calc 1 . .
    C C23 -0.0348(6) 0.5606(4) 1.0600(2) 0.0224(10) Uani d 1 . .
    H H23 0.0299 0.6055 1.1018 0.027 Uiso calc 1 . .
    C C28 -0.4933(9) 0.5984(6) 1.1132(4) 0.0490(17) Uani d 1 . .
    H H28 -0.5090 0.6819 1.1079 0.059 Uiso calc 1 . .
    C C9 0.2869(6) 0.4657(4) 0.6246(2) 0.0177(9) Uani d 1 . .
    H H9 0.1941 0.4698 0.5773 0.021 Uiso calc 1 . .
    C C26 -0.5157(9) 0.4035(6) 1.0890(4) 0.0523(18) Uani d 1 . .
    H H26 -0.5483 0.3294 1.0642 0.063 Uiso calc 1 . .
    C C27 -0.5681(6) 0.5152(7) 1.0601(3) 0.0412(14) Uani d 1 . .
    H H27 -0.6432 0.5311 1.0117 0.049 Uiso calc 1 . .
    C C25 -0.4046(9) 0.4208(7) 1.1623(4) 0.059(2) Uani d 1 . .
    H H25 -0.3493 0.3603 1.1960 0.071 Uiso calc 1 . .
loop_
    _atom_site_aniso_label
    _atom_site_aniso_U_11
    _atom_site_aniso_U_22
    _atom_site_aniso_U_33
    _atom_site_aniso_U_12
    _atom_site_aniso_U_13
    _atom_site_aniso_U_23
    Fe1 0.0179(3) 0.0243(3) 0.0174(3) -0.0018(3) 0.0034(2) -0.0014(3)
    S1 0.0250(6) 0.0214(6) 0.0210(5) 0.0067(5) 0.0035(4) 0.0027(4)
    O3 0.039(2) 0.0249(18) 0.0233(15) 0.0017(15) 0.0130(14) 0.0014(13)
    O2 0.0264(19) 0.0243(17) 0.0239(16) -0.0099(15) 0.0072(14) -0.0039(13)
    O1 0.0227(18) 0.0230(17) 0.0243(16) -0.0023(14) 0.0042(13) 0.0020(13)
    C17 0.019(2) 0.023(2) 0.0106(18) -0.0015(19) -0.0024(16) -0.0033(17)
    C13 0.020(2) 0.018(2) 0.016(2) -0.0036(19) 0.0002(17) -0.0001(17)
    C8 0.019(2) 0.016(2) 0.0147(18) 0.0000(18) -0.0002(16) -0.0002(16)
    C15 0.020(2) 0.018(2) 0.018(2) 0.0025(19) 0.0000(17) -0.0006(17)
    C14 0.019(2) 0.018(2) 0.0145(17) -0.0011(19) 0.0001(14) -0.0002(17)
    C22 0.021(3) 0.025(3) 0.020(2) 0.006(2) 0.0048(19) 0.0007(19)
    C5 0.019(2) 0.019(2) 0.0121(19) 0.0009(18) -0.0024(16) 0.0005(16)
    C10 0.020(2) 0.0190(19) 0.0116(16) -0.001(2) -0.0015(14) 0.002(2)
    C21 0.022(3) 0.023(2) 0.016(2) -0.003(2) 0.0014(18) -0.0052(18)
    C24 0.019(2) 0.020(2) 0.024(2) -0.003(2) 0.0042(19) -0.0035(19)
    C12 0.026(3) 0.018(2) 0.024(2) -0.007(2) 0.0057(19) -0.0033(18)
    C2 0.024(2) 0.019(2) 0.0165(19) 0.0005(19) 0.0031(17) -0.0040(17)
    C7 0.024(3) 0.017(2) 0.018(2) 0.0002(19) 0.0030(18) -0.0009(17)
    C19 0.014(2) 0.027(3) 0.0211(18) 0.001(2) 0.0012(15) -0.0017(19)
    C30 0.029(2) 0.029(3) 0.0219(19) -0.002(2) -0.0025(17) 0.000(2)
    C1 0.025(2) 0.019(2) 0.0168(19) -0.0036(19) 0.0014(17) 0.0016(17)
    C11 0.028(3) 0.016(2) 0.022(2) -0.005(2) 0.0076(19) -0.0018(18)
    C20 0.0141(19) 0.025(2) 0.0164(17) -0.001(2) 0.0029(14) -0.0025(19)
    C3 0.018(2) 0.025(2) 0.0145(19) -0.0017(19) -0.0002(17) 0.0051(18)
    C16 0.017(2) 0.025(2) 0.0171(17) 0.000(2) -0.0013(15) 0.000(2)
    C6 0.026(2) 0.014(2) 0.018(2) -0.0020(18) 0.0011(17) -0.0023(17)
    C4 0.022(2) 0.017(2) 0.0158(19) -0.0018(18) -0.0022(17) 0.0018(16)
    C29 0.030(3) 0.121(7) 0.029(3) -0.024(4) 0.018(2) -0.026(3)
    C31 0.027(3) 0.028(3) 0.024(2) -0.007(2) -0.0020(19) 0.001(2)
    C18 0.022(2) 0.024(2) 0.021(2) -0.006(2) 0.0005(18) 0.0057(18)
    C23 0.017(3) 0.033(3) 0.017(2) -0.003(2) -0.0016(18) -0.003(2)
    C28 0.033(4) 0.043(4) 0.074(4) 0.003(3) 0.033(3) -0.009(3)
    C9 0.024(2) 0.016(2) 0.0133(17) -0.0004(18) 0.0009(16) -0.0023(16)
    C26 0.040(4) 0.053(4) 0.067(4) -0.028(3) 0.030(3) -0.022(3)
    C27 0.018(2) 0.076(5) 0.030(2) 0.004(3) 0.0067(19) 0.006(3)
    C25 0.039(4) 0.092(6) 0.049(4) 0.016(4) 0.020(3) 0.048(4)
_geom_special_details
;
 All esds (except the esd in the dihedral angle between two l.s. planes)
 are estimated using the full covariance matrix.  The cell esds are taken
 into account individually in the estimation of esds in distances, angles
 and torsion angles; correlations between esds in cell parameters are only
 used when they are defined by crystal symmetry.  An approximate (isotropic)
 treatment of cell esds is used for estimating esds involving l.s. planes.
;
loop_
    _geom_bond_atom_site_label_1
    _geom_bond_atom_site_label_2
    _geom_bond_site_symmetry_2
    _geom_bond_distance
    _geom_bond_publ_flag
    Fe1 C22 . 2.035(5) ?
    Fe1 C21 . 2.030(4) ?
    Fe1 C24 . 2.049(5) ?
    Fe1 C20 . 2.047(3) ?
    Fe1 C29 . 2.026(5) ?
    Fe1 C23 . 2.047(5) ?
    Fe1 C28 . 2.035(6) ?
    Fe1 C26 . 2.026(6) ?
    Fe1 C27 . 2.035(5) ?
    Fe1 C25 . 2.025(6) ?
    S1 O3 . 1.506(3) ?
    S1 C30 . 1.783(4) ?
    S1 C31 . 1.781(4) ?
    O2 C17 . 1.216(5) ?
    O1 H1 . 0.8400 ?
    O1 C3 . 1.368(5) ?
    C17 C13 . 1.518(6) ?
    C17 C16 . 1.545(6) ?
    C13 C14 . 1.548(6) ?
    C13 C12 . 1.527(5) ?
    C13 C18 . 1.548(5) ?
    C8 H8 . 1.0000 ?
    C8 C14 . 1.516(5) ?
    C8 C7 . 1.527(6) ?
    C8 C9 . 1.545(5) ?
    C15 H15A . 0.9900 ?
    C15 H15B . 0.9900 ?
    C15 C14 . 1.527(5) ?
    C15 C16 . 1.529(6) ?
    C14 H14 . 1.0000 ?
    C22 H22 . 0.9500 ?
    C22 C21 . 1.422(6) ?
    C22 C23 . 1.414(6) ?
    C5 C10 . 1.422(6) ?
    C5 C6 . 1.519(6) ?
    C5 C4 . 1.390(6) ?
    C10 C1 . 1.402(6) ?
    C10 C9 . 1.527(5) ?
    C21 H21 . 0.9500 ?
    C21 C20 . 1.423(7) ?
    C24 H24 . 0.9500 ?
    C24 C20 . 1.425(6) ?
    C24 C23 . 1.415(6) ?
    C12 H12A . 0.9900 ?
    C12 H12B . 0.9900 ?
    C12 C11 . 1.536(6) ?
    C2 H2 . 0.9500 ?
    C2 C1 . 1.391(6) ?
    C2 C3 . 1.392(6) ?
    C7 H7A . 0.9900 ?
    C7 H7B . 0.9900 ?
    C7 C6 . 1.518(6) ?
    C19 H19A . 0.9900 ?
    C19 H19B . 0.9900 ?
    C19 C20 . 1.505(5) ?
    C19 C16 . 1.543(5) ?
    C30 H30A . 0.9800 ?
    C30 H30B . 0.9800 ?
    C30 H30C . 0.9800 ?
    C1 H1A . 0.9500 ?
    C11 H11A . 0.9900 ?
    C11 H11B . 0.9900 ?
    C11 C9 . 1.536(6) ?
    C3 C4 . 1.389(6) ?
    C16 H16 . 1.0000 ?
    C6 H6A . 0.9900 ?
    C6 H6B . 0.9900 ?
    C4 H4 . 0.9500 ?
    C29 H29 . 0.9500 ?
    C29 C28 . 1.376(9) ?
    C29 C25 . 1.387(10) ?
    C31 H31A . 0.9800 ?
    C31 H31B . 0.9800 ?
    C31 H31C . 0.9800 ?
    C18 H18A . 0.9800 ?
    C18 H18B . 0.9800 ?
    C18 H18C . 0.9800 ?
    C23 H23 . 0.9500 ?
    C28 H28 . 0.9500 ?
    C28 C27 . 1.365(9) ?
    C9 H9 . 1.0000 ?
    C26 H26 . 0.9500 ?
    C26 C27 . 1.387(10) ?
    C26 C25 . 1.416(9) ?
    C27 H27 . 0.9500 ?
    C25 H25 . 0.9500 ?
loop_
    _geom_angle_atom_site_label_1
    _geom_angle_atom_site_label_2
    _geom_angle_atom_site_label_3
    _geom_angle_site_symmetry_1
    _geom_angle_site_symmetry_3
    _geom_angle
    _geom_angle_publ_flag
    C22 Fe1 C24 . . 68.00(19) ?
    C22 Fe1 C20 . . 68.81(16) ?
    C22 Fe1 C23 . . 40.53(16) ?
    C22 Fe1 C28 . . 156.9(2) ?
    C21 Fe1 C22 . . 40.95(17) ?
    C21 Fe1 C24 . . 68.24(16) ?
    C21 Fe1 C20 . . 40.86(19) ?
    C21 Fe1 C23 . . 68.60(19) ?
    C21 Fe1 C28 . . 161.4(2) ?
    C21 Fe1 C27 . . 124.8(2) ?
    C20 Fe1 C24 . . 40.73(18) ?
    C29 Fe1 C22 . . 122.2(2) ?
    C29 Fe1 C21 . . 156.4(3) ?
    C29 Fe1 C24 . . 126.6(2) ?
    C29 Fe1 C20 . . 162.2(3) ?
    C29 Fe1 C23 . . 109.5(2) ?
    C29 Fe1 C28 . . 39.6(3) ?
    C29 Fe1 C26 . . 67.7(3) ?
    C29 Fe1 C27 . . 66.9(2) ?
    C29 Fe1 C25 . . 40.0(3) ?
    C23 Fe1 C24 . . 40.42(18) ?
    C23 Fe1 C20 . . 68.75(16) ?
    C28 Fe1 C24 . . 109.4(2) ?
    C28 Fe1 C20 . . 125.3(2) ?
    C28 Fe1 C23 . . 122.5(2) ?
    C26 Fe1 C22 . . 125.9(3) ?
    C26 Fe1 C21 . . 107.1(2) ?
    C26 Fe1 C24 . . 154.4(2) ?
    C26 Fe1 C20 . . 119.2(2) ?
    C26 Fe1 C23 . . 163.4(3) ?
    C26 Fe1 C28 . . 66.6(2) ?
    C26 Fe1 C27 . . 39.9(3) ?
    C27 Fe1 C22 . . 162.4(2) ?
    C27 Fe1 C24 . . 120.7(2) ?
    C27 Fe1 C20 . . 106.95(17) ?
    C27 Fe1 C23 . . 155.6(2) ?
    C27 Fe1 C28 . . 39.2(3) ?
    C25 Fe1 C22 . . 108.7(2) ?
    C25 Fe1 C21 . . 120.9(3) ?
    C25 Fe1 C24 . . 163.2(3) ?
    C25 Fe1 C20 . . 155.1(3) ?
    C25 Fe1 C23 . . 126.4(2) ?
    C25 Fe1 C28 . . 66.7(3) ?
    C25 Fe1 C26 . . 40.9(3) ?
    C25 Fe1 C27 . . 67.5(2) ?
    O3 S1 C30 . . 105.8(2) ?
    O3 S1 C31 . . 106.4(2) ?
    C31 S1 C30 . . 98.9(2) ?
    C3 O1 H1 . . 109.5 ?
    O2 C17 C13 . . 126.6(4) ?
    O2 C17 C16 . . 124.6(4) ?
    C13 C17 C16 . . 108.8(4) ?
    C17 C13 C14 . . 101.4(3) ?
    C17 C13 C12 . . 116.8(3) ?
    C17 C13 C18 . . 105.0(3) ?
    C14 C13 C18 . . 113.8(3) ?
    C12 C13 C14 . . 109.2(3) ?
    C12 C13 C18 . . 110.5(4) ?
    C14 C8 H8 . . 108.7 ?
    C14 C8 C7 . . 113.9(4) ?
    C14 C8 C9 . . 107.3(3) ?
    C7 C8 H8 . . 108.7 ?
    C7 C8 C9 . . 109.4(3) ?
    C9 C8 H8 . . 108.7 ?
    H15A C15 H15B . . 109.2 ?
    C14 C15 H15A . . 111.3 ?
    C14 C15 H15B . . 111.3 ?
    C14 C15 C16 . . 102.5(3) ?
    C16 C15 H15A . . 111.3 ?
    C16 C15 H15B . . 111.3 ?
    C13 C14 H14 . . 105.7 ?
    C8 C14 C13 . . 111.5(3) ?
    C8 C14 C15 . . 123.1(4) ?
    C8 C14 H14 . . 105.7 ?
    C15 C14 C13 . . 103.9(3) ?
    C15 C14 H14 . . 105.7 ?
    Fe1 C22 H22 . . 126.2 ?
    C21 C22 Fe1 . . 69.3(3) ?
    C21 C22 H22 . . 125.9 ?
    C23 C22 Fe1 . . 70.2(3) ?
    C23 C22 H22 . . 125.9 ?
    C23 C22 C21 . . 108.2(4) ?
    C10 C5 C6 . . 120.9(4) ?
    C4 C5 C10 . . 120.1(4) ?
    C4 C5 C6 . . 119.0(4) ?
    C5 C10 C9 . . 121.1(4) ?
    C1 C10 C5 . . 117.1(4) ?
    C1 C10 C9 . . 121.7(4) ?
    Fe1 C21 H21 . . 125.8 ?
    C22 C21 Fe1 . . 69.7(3) ?
    C22 C21 H21 . . 125.8 ?
    C22 C21 C20 . . 108.3(4) ?
    C20 C21 Fe1 . . 70.2(2) ?
    C20 C21 H21 . . 125.8 ?
    Fe1 C24 H24 . . 126.8 ?
    C20 C24 Fe1 . . 69.6(2) ?
    C20 C24 H24 . . 125.5 ?
    C23 C24 Fe1 . . 69.7(3) ?
    C23 C24 H24 . . 125.5 ?
    C23 C24 C20 . . 108.9(4) ?
    C13 C12 H12A . . 109.5 ?
    C13 C12 H12B . . 109.5 ?
    C13 C12 C11 . . 110.6(3) ?
    H12A C12 H12B . . 108.1 ?
    C11 C12 H12A . . 109.5 ?
    C11 C12 H12B . . 109.5 ?
    C1 C2 H2 . . 120.3 ?
    C1 C2 C3 . . 119.4(4) ?
    C3 C2 H2 . . 120.3 ?
    C8 C7 H7A . . 109.7 ?
    C8 C7 H7B . . 109.7 ?
    H7A C7 H7B . . 108.2 ?
    C6 C7 C8 . . 109.7(4) ?
    C6 C7 H7A . . 109.7 ?
    C6 C7 H7B . . 109.7 ?
    H19A C19 H19B . . 107.8 ?
    C20 C19 H19A . . 109.1 ?
    C20 C19 H19B . . 109.1 ?
    C20 C19 C16 . . 112.6(3) ?
    C16 C19 H19A . . 109.1 ?
    C16 C19 H19B . . 109.1 ?
    S1 C30 H30A . . 109.5 ?
    S1 C30 H30B . . 109.5 ?
    S1 C30 H30C . . 109.5 ?
    H30A C30 H30B . . 109.5 ?
    H30A C30 H30C . . 109.5 ?
    H30B C30 H30C . . 109.5 ?
    C10 C1 H1A . . 118.7 ?
    C2 C1 C10 . . 122.5(4) ?
    C2 C1 H1A . . 118.7 ?
    C12 C11 H11A . . 109.2 ?
    C12 C11 H11B . . 109.2 ?
    H11A C11 H11B . . 107.9 ?
    C9 C11 C12 . . 112.2(4) ?
    C9 C11 H11A . . 109.2 ?
    C9 C11 H11B . . 109.2 ?
    C21 C20 Fe1 . . 68.9(2) ?
    C21 C20 C24 . . 106.9(3) ?
    C21 C20 C19 . . 125.9(4) ?
    C24 C20 Fe1 . . 69.7(2) ?
    C24 C20 C19 . . 127.3(5) ?
    C19 C20 Fe1 . . 128.0(3) ?
    O1 C3 C2 . . 122.7(4) ?
    O1 C3 C4 . . 117.9(4) ?
    C4 C3 C2 . . 119.4(4) ?
    C17 C16 H16 . . 106.6 ?
    C15 C16 C17 . . 104.5(3) ?
    C15 C16 C19 . . 118.9(3) ?
    C15 C16 H16 . . 106.6 ?
    C19 C16 C17 . . 113.0(4) ?
    C19 C16 H16 . . 106.6 ?
    C5 C6 C7 . . 113.7(3) ?
    C5 C6 H6A . . 108.8 ?
    C5 C6 H6B . . 108.8 ?
    C7 C6 H6A . . 108.8 ?
    C7 C6 H6B . . 108.8 ?
    H6A C6 H6B . . 107.7 ?
    C5 C4 H4 . . 119.3 ?
    C3 C4 C5 . . 121.4(4) ?
    C3 C4 H4 . . 119.3 ?
    Fe1 C29 H29 . . 125.0 ?
    C28 C29 Fe1 . . 70.6(3) ?
    C28 C29 H29 . . 126.1 ?
    C28 C29 C25 . . 107.9(6) ?
    C25 C29 Fe1 . . 69.9(4) ?
    C25 C29 H29 . . 126.1 ?
    S1 C31 H31A . . 109.5 ?
    S1 C31 H31B . . 109.5 ?
    S1 C31 H31C . . 109.5 ?
    H31A C31 H31B . . 109.5 ?
    H31A C31 H31C . . 109.5 ?
    H31B C31 H31C . . 109.5 ?
    C13 C18 H18A . . 109.5 ?
    C13 C18 H18B . . 109.5 ?
    C13 C18 H18C . . 109.5 ?
    H18A C18 H18B . . 109.5 ?
    H18A C18 H18C . . 109.5 ?
    H18B C18 H18C . . 109.5 ?
    Fe1 C23 H23 . . 126.3 ?
    C22 C23 Fe1 . . 69.3(3) ?
    C22 C23 C24 . . 107.6(4) ?
    C22 C23 H23 . . 126.2 ?
    C24 C23 Fe1 . . 69.9(3) ?
    C24 C23 H23 . . 126.2 ?
    Fe1 C28 H28 . . 126.1 ?
    C29 C28 Fe1 . . 69.8(4) ?
    C29 C28 H28 . . 125.3 ?
    C27 C28 Fe1 . . 70.4(3) ?
    C27 C28 C29 . . 109.4(6) ?
    C27 C28 H28 . . 125.3 ?
    C8 C9 H9 . . 106.3 ?
    C10 C9 C8 . . 112.2(3) ?
    C10 C9 C11 . . 113.3(4) ?
    C10 C9 H9 . . 106.3 ?
    C11 C9 C8 . . 111.9(3) ?
    C11 C9 H9 . . 106.3 ?
    Fe1 C26 H26 . . 125.4 ?
    C27 C26 Fe1 . . 70.3(3) ?
    C27 C26 H26 . . 126.4 ?
    C27 C26 C25 . . 107.2(6) ?
    C25 C26 Fe1 . . 69.5(4) ?
    C25 C26 H26 . . 126.4 ?
    Fe1 C27 H27 . . 125.6 ?
    C28 C27 Fe1 . . 70.4(3) ?
    C28 C27 C26 . . 108.2(5) ?
    C28 C27 H27 . . 125.9 ?
    C26 C27 Fe1 . . 69.7(3) ?
    C26 C27 H27 . . 125.9 ?
    Fe1 C25 H25 . . 125.6 ?
    C29 C25 Fe1 . . 70.0(4) ?
    C29 C25 C26 . . 107.3(6) ?
    C29 C25 H25 . . 126.4 ?
    C26 C25 Fe1 . . 69.6(3) ?
    C26 C25 H25 . . 126.4 ?
loop_
    _geom_torsion_atom_site_label_1
    _geom_torsion_atom_site_label_2
    _geom_torsion_atom_site_label_3
    _geom_torsion_atom_site_label_4
    _geom_torsion_site_symmetry_1
    _geom_torsion_site_symmetry_2
    _geom_torsion_site_symmetry_3
    _geom_torsion_site_symmetry_4
    _geom_torsion
    _geom_torsion_publ_flag
    Fe1 C22 C21 C20 . . . . 59.8(3) ?
    Fe1 C22 C23 C24 . . . . -59.6(3) ?
    Fe1 C21 C20 C24 . . . . 59.6(3) ?
    Fe1 C21 C20 C19 . . . . -122.3(4) ?
    Fe1 C24 C20 C21 . . . . -59.1(3) ?
    Fe1 C24 C20 C19 . . . . 122.9(4) ?
    Fe1 C24 C23 C22 . . . . 59.2(4) ?
    Fe1 C29 C28 C27 . . . . 59.4(4) ?
    Fe1 C29 C25 C26 . . . . -59.9(4) ?
    Fe1 C28 C27 C26 . . . . 59.7(4) ?
    Fe1 C26 C27 C28 . . . . -60.1(4) ?
    Fe1 C26 C25 C29 . . . . 60.2(5) ?
    O2 C17 C13 C14 . . . . 159.3(4) ?
    O2 C17 C13 C12 . . . . 40.7(6) ?
    O2 C17 C13 C18 . . . . -82.0(5) ?
    O2 C17 C16 C15 . . . . 174.7(4) ?
    O2 C17 C16 C19 . . . . 44.1(5) ?
    O1 C3 C4 C5 . . . . 179.2(4) ?
    C17 C13 C14 C8 . . . . 173.9(3) ?
    C17 C13 C14 C15 . . . . 39.3(4) ?
    C17 C13 C12 C11 . . . . 170.1(4) ?
    C13 C17 C16 C15 . . . . -5.4(4) ?
    C13 C17 C16 C19 . . . . -136.0(3) ?
    C13 C12 C11 C9 . . . . -53.2(5) ?
    C8 C7 C6 C5 . . . . 49.2(4) ?
    C14 C13 C12 C11 . . . . 55.8(5) ?
    C14 C8 C7 C6 . . . . 174.5(3) ?
    C14 C8 C9 C10 . . . . 174.3(3) ?
    C14 C8 C9 C11 . . . . -57.1(4) ?
    C14 C15 C16 C17 . . . . 29.6(4) ?
    C14 C15 C16 C19 . . . . 156.7(3) ?
    C22 C21 C20 Fe1 . . . . -59.5(3) ?
    C22 C21 C20 C24 . . . . 0.1(4) ?
    C22 C21 C20 C19 . . . . 178.1(4) ?
    C5 C10 C1 C2 . . . . -0.8(6) ?
    C5 C10 C9 C8 . . . . -20.9(5) ?
    C5 C10 C9 C11 . . . . -148.8(3) ?
    C10 C5 C6 C7 . . . . -19.3(5) ?
    C10 C5 C4 C3 . . . . 0.0(6) ?
    C21 C22 C23 Fe1 . . . . 59.1(3) ?
    C21 C22 C23 C24 . . . . -0.4(6) ?
    C12 C13 C14 C8 . . . . -62.1(4) ?
    C12 C13 C14 C15 . . . . 163.2(3) ?
    C12 C11 C9 C8 . . . . 54.3(5) ?
    C12 C11 C9 C10 . . . . -177.6(3) ?
    C2 C3 C4 C5 . . . . -1.3(6) ?
    C7 C8 C14 C13 . . . . -177.5(3) ?
    C7 C8 C14 C15 . . . . -53.0(5) ?
    C7 C8 C9 C10 . . . . 50.4(4) ?
    C7 C8 C9 C11 . . . . 179.0(4) ?
    C1 C10 C9 C8 . . . . 162.9(3) ?
    C1 C10 C9 C11 . . . . 35.0(5) ?
    C1 C2 C3 O1 . . . . -179.0(4) ?
    C1 C2 C3 C4 . . . . 1.5(6) ?
    C20 C24 C23 Fe1 . . . . -58.6(3) ?
    C20 C24 C23 C22 . . . . 0.5(6) ?
    C20 C19 C16 C17 . . . . 65.7(5) ?
    C20 C19 C16 C15 . . . . -57.3(6) ?
    C3 C2 C1 C10 . . . . -0.4(6) ?
    C16 C17 C13 C14 . . . . -20.6(4) ?
    C16 C17 C13 C12 . . . . -139.1(3) ?
    C16 C17 C13 C18 . . . . 98.1(4) ?
    C16 C15 C14 C13 . . . . -43.4(4) ?
    C16 C15 C14 C8 . . . . -171.2(3) ?
    C16 C19 C20 Fe1 . . . . -169.8(4) ?
    C16 C19 C20 C21 . . . . -79.7(5) ?
    C16 C19 C20 C24 . . . . 97.9(5) ?
    C6 C5 C10 C1 . . . . -178.5(3) ?
    C6 C5 C10 C9 . . . . 5.1(5) ?
    C6 C5 C4 C3 . . . . 179.5(3) ?
    C4 C5 C10 C1 . . . . 1.0(5) ?
    C4 C5 C10 C9 . . . . -175.5(3) ?
    C4 C5 C6 C7 . . . . 161.2(4) ?
    C29 C28 C27 Fe1 . . . . -59.1(4) ?
    C29 C28 C27 C26 . . . . 0.6(6) ?
    C18 C13 C14 C8 . . . . 61.8(4) ?
    C18 C13 C14 C15 . . . . -72.8(4) ?
    C18 C13 C12 C11 . . . . -70.0(4) ?
    C23 C22 C21 Fe1 . . . . -59.6(4) ?
    C23 C22 C21 C20 . . . . 0.2(6) ?
    C23 C24 C20 Fe1 . . . . 58.7(3) ?
    C23 C24 C20 C21 . . . . -0.4(5) ?
    C23 C24 C20 C19 . . . . -178.4(4) ?
    C28 C29 C25 Fe1 . . . . 60.7(4) ?
    C28 C29 C25 C26 . . . . 0.8(8) ?
    C9 C8 C14 C13 . . . . 61.4(4) ?
    C9 C8 C14 C15 . . . . -174.1(3) ?
    C9 C8 C7 C6 . . . . -65.6(4) ?
    C9 C10 C1 C2 . . . . 175.6(4) ?
    C27 C26 C25 Fe1 . . . . -60.5(4) ?
    C27 C26 C25 C29 . . . . -0.4(7) ?
    C25 C29 C28 Fe1 . . . . -60.3(5) ?
    C25 C29 C28 C27 . . . . -0.9(7) ?
    C25 C26 C27 Fe1 . . . . 60.0(4) ?
    C25 C26 C27 C28 . . . . -0.2(6) ?
loop_
    _geom_hbond_atom_site_label_D
    _geom_hbond_atom_site_label_H
    _geom_hbond_atom_site_label_A
    _geom_hbond_site_symmetry_A
    _geom_hbond_distance_DH
    _geom_hbond_distance_HA
    _geom_hbond_distance_DA
    _geom_hbond_angle_DHA
    O1 H1 O3 1_655 0.84 1.82 2.655(5) 174
_shelx_hkl_file
;
   1   0   0 0.65339 0.77752   2
  -1   0   0 -1.9115 0.52018   2
   2   0   0 871.690 67.6244   2
  -2   0   0 873.967 67.6195   2
  -3   0   0 8.26837 2.29339   2
   3   0   0 11.0813 2.53417   2
  -4   0   0 463.626 37.5722   2
  -5   0   0 273.511 23.5545   2
  -6   0   0 33.6549 5.92230   2
   7   0   0 121.281 14.2834   1
  -7   0   0 129.778 13.2266   2
   8   0   0 12.5054 4.52908   1
  -8   0   0 6.47720 3.86485   2
   9   0   0 33.0122 7.98279   1
   0  -1   0 -14.378 0.19708   2
   0  -1   0 -14.661 0.19700   2
   0  -1   0 -14.515 0.25733   1
   0   1   0 -12.534 0.49045   1
   1  -1   0 521.436 40.6774   2
  -1  -1   0 491.439 40.9278   1
  -1  -1   0 543.707 40.7912   2
   1   1   0 542.302 40.7516   2
   1   1   0 495.943 40.9264   1
  -1   1   0 565.756 40.6976   2
  -2  -1   0 307.002 24.9863   2
   2  -1   0 317.022 24.9539   2
   2   1   0 356.423 25.1192   2
   2   1   0 277.988 25.1605   1
  -2   1   0 305.907 24.8804   2
  -3  -1   0 80.8758 7.12439   2
   3   1   0 63.0482 6.86883   2
  -3   1   0 69.9185 6.81579   2
   3   1   0 60.1266 7.23981   1
  -4  -1   0 337.847 32.5068   2
   4   1   0 474.281 34.0085   1
  -4   1   0 402.486 32.7045   2
  -5  -1   0 0.70510 1.96049   2
   5   1   0 -1.1247 1.27796   1
  -5   1   0 0.44020 1.76759   2
  -6  -1   0 22.3670 5.21089   2
   6   1   0 39.0579 6.80066   1
  -6   1   0 34.5810 5.73959   2
  -7  -1   0 57.5633 8.22312   2
   7   1   0 41.6472 8.01071   1
  -7   1   0 47.9528 7.33495   2
  -8  -1   0 10.0152 4.40583   2
   8  -1   0 7.49955 4.57637   1
  -8   1   0 -0.3649 2.83857   2
   8   1   0 9.11028 3.80765   1
  -9  -1   0 61.4336 9.40701   2
   9  -1   0 51.8618 9.94023   1
  -9   1   0 60.0471 9.19834   2
   9   1   0 49.1668 10.1290   1
   0  -2   0 9732.68 761.077   2
   0  -2   0 9836.60 776.216   1
   0   2   0 9999.99 778.707   1
   1  -2   0 62.9314 5.90823   2
  -1  -2   0 67.4714 6.48014   1
  -1  -2   0 61.8222 5.98084   2
   1   2   0 71.1376 6.50375   1
   1   2   0 73.5694 6.03154   2
  -1   2   0 70.9300 5.88625   2
  -2  -2   0 551.402 41.7257   2
  -2  -2   0 509.460 41.9796   1
   2  -2   0 530.986 41.5027   2
  -2   2   0 518.239 41.3660   2
   2   2   0 536.168 42.0800   1
   2   2   0 536.222 41.5412   2
  -3  -2   0 361.265 29.9270   2
   3  -2   0 362.239 29.7740   2
   3   2   0 399.097 29.9026   2
   3   2   0 339.387 30.2790   1
  -3   2   0 383.121 29.7116   2
  -4  -2   0 229.046 20.9803   2
   4   2   0 242.092 21.6397   1
  -4   2   0 266.848 21.0069   2
  -5  -2   0 153.562 14.8136   2
  -5   2   0 167.478 14.6762   2
   5   2   0 152.066 15.5579   1
  -6  -2   0 4.12850 2.91751   2
  -6   2   0 11.0753 3.36441   2
   6   2   0 4.54268 2.78972   1
  -7  -2   0 251.670 22.4932   2
  -7   2   0 226.117 21.6124   2
   7   2   0 251.297 23.5462   1
  -8  -2   0 10.1775 4.45181   2
   8   2   0 13.3149 5.21631   1
  -8   2   0 11.0389 4.00558   2
   9  -2   0 81.8848 13.9098   1
  -9  -2   0 74.5357 11.9114   2
   9   2   0 55.8928 12.3495   1
  -9   2   0 59.8640 9.39107   2
   0  -3   0 -0.2583 0.54655   2
   0  -3   0 0.32449 0.88468   1
   0  -3   0 -0.1300 0.62236   2
   0   3   0 0.56540 0.96390   1
  -1  -3   0 639.924 54.4741   1
   1  -3   0 671.099 54.3754   1
  -1  -3   0 664.161 53.9765   2
   1  -3   0 664.146 53.8687   2
  -1   3   0 766.480 53.8012   2
   1   3   0 754.103 53.8976   2
   1   3   0 722.026 54.6062   1
   2  -3   0 481.170 38.0684   2
  -2  -3   0 498.423 38.3720   2
  -2  -3   0 480.646 38.8137   1
  -2   3   0 482.244 37.8593   2
   2   3   0 496.355 38.0940   2
   2   3   0 471.991 38.7340   1
  -3  -3   0 188.036 16.2237   2
   3  -3   0 181.560 15.9471   2
  -3  -3   0 170.131 16.5657   1
   3   3   0 195.139 16.0258   2
  -3   3   0 198.009 15.7785   2
   3   3   0 189.434 16.7816   1
  -4  -3   0 214.135 18.6285   2
   4   3   0 209.019 19.0182   1
  -4   3   0 207.840 17.9925   2
  -5  -3   0 70.1237 8.97744   2
  -5   3   0 98.3402 9.12905   2
   5   3   0 76.1655 9.59298   1
  -6  -3   0 -2.2135 2.01825   2
  -6   3   0 1.47422 2.24839   2
   6   3   0 1.40687 2.01320   1
  -7  -3   0 2.10370 2.41702   2
   7   3   0 0.50228 3.09924   1
  -7   3   0 2.68025 2.63106   2
  -8  -3   0 6.72329 3.80212   2
   8   3   0 4.44386 3.97547   1
  -8   3   0 2.05566 3.12825   2
  -9   3   0 47.4973 7.62065   2
   0  -4   0 327.345 26.1146   2
   0  -4   0 336.456 25.9955   2
   0  -4   0 333.552 26.8095   1
   1  -4   0 221.525 17.0414   2
  -1  -4   0 206.716 17.7825   1
  -1  -4   0 220.980 17.1160   2
   1  -4   0 220.910 17.7156   1
  -1   4   0 192.591 17.5999   1
   1   4   0 223.568 16.8728   2
   1   4   0 203.871 17.7501   1
  -1   4   0 202.801 16.7148   2
  -2  -4   0 1142.78 95.5136   1
   2  -4   0 1185.36 94.6444   2
  -2  -4   0 1147.41 94.8512   2
   2  -4   0 1185.73 95.2422   1
   2   4   0 1285.26 95.6660   1
   2   4   0 1411.88 94.7712   2
  -2   4   0 1241.46 94.3808   2
   3  -4   0 267.583 23.9336   2
  -3  -4   0 249.859 25.3976   1
  -3  -4   0 354.544 24.8644   2
  -3   4   0 306.343 23.7548   2
   3   4   0 276.231 24.7946   1
   3   4   0 308.107 24.0331   2
  -4  -4   0 220.409 22.1990   2
   4   4   0 250.934 22.9603   1
  -4   4   0 311.316 22.1229   2
  -5  -4   0 64.8472 8.38362   2
   5   4   0 44.5336 7.78531   1
  -5   4   0 68.0426 7.12624   2
  -6  -4   0 47.5277 8.08573   2
  -6   4   0 77.0545 8.21421   2
   6   4   0 73.1928 9.18444   1
  -7  -4   0 189.036 17.8302   2
   7   4   0 160.334 17.9367   1
  -7   4   0 183.818 16.7654   2
  -8  -4   0 5.41046 3.97153   2
   8   4   0 6.43031 3.79701   1
  -8   4   0 2.85752 3.01282   2
   0  -5   0 1.37896 1.03801   2
   0  -5   0 2.22696 1.61389   1
   0  -5   0 2.16725 0.97432   2
   0   5   0 1.72801 1.33776   1
   1  -5   0 76.5879 7.10242   2
  -1  -5   0 60.6986 7.75016   1
  -1  -5   0 81.4658 7.21861   2
   1   5   0 84.9817 8.17922   1
   1   5   0 85.4179 6.84897   2
  -1   5   0 84.2368 8.05092   1
  -2  -5   0 249.633 23.2394   1
   2  -5   0 292.726 22.4197   2
  -2  -5   0 266.915 22.5436   2
   2  -5   0 271.534 23.0141   1
  -2   5   0 283.436 21.8911   2
   2   5   0 274.707 23.3304   1
   2   5   0 283.296 22.1411   2
   3  -5   0 678.858 57.0759   2
  -3  -5   0 705.986 57.5238   2
   3   5   0 770.046 57.1066   2
  -3   5   0 766.781 56.7168   2
   3   5   0 714.066 58.2212   1
  -4  -5   0 193.207 17.6371   2
  -4   5   0 191.279 16.5883   2
   4   5   0 203.540 18.4020   1
  -5  -5   0 37.3543 6.30239   2
   5   5   0 41.6878 6.86969   1
  -5   5   0 37.2394 5.41069   2
  -6  -5   0 4.22964 2.48285   2
  -6   5   0 8.02978 2.88104   2
   6   5   0 6.37528 3.19163   1
  -7  -5   0 24.7819 5.92240   2
  -7   5   0 26.8430 5.12427   2
   7   5   0 26.4650 6.71048   1
  -8  -5   0 -0.0422 2.37312   2
   8   5   0 -0.0170 3.54970   1
  -8   5   0 -1.4449 2.19059   2
   0  -6   0 301.794 23.8763   1
   0  -6   0 291.042 22.5993   2
   0  -6   0 285.578 22.7838   2
   0   6   0 252.060 23.5387   1
  -1  -6   0 137.506 12.7224   1
  -1  -6   0 126.358 11.5060   2
  -1  -6   0 140.987 11.8423   2
   1  -6   0 122.371 11.2371   2
   1  -6   0 143.868 12.6007   1
   1  -6   0 133.606 11.5331   2
   1   6   0 131.992 11.0161   2
  -1   6   0 144.984 12.7558   1
   1   6   0 144.485 12.7600   1
   2  -6   0 741.154 62.9981   2
  -2  -6   0 819.168 63.3846   2
   2   6   0 793.535 62.7038   2
  -2   6   0 797.909 62.4111   2
   2   6   0 913.502 64.5788   1
  -3  -6   0 213.911 20.3726   2
   3   6   0 245.913 19.9510   2
   3   6   0 251.259 21.4322   1
  -3   6   0 250.130 19.5518   2
  -4  -6   0 129.578 12.7205   2
  -4   6   0 134.779 11.5040   2
   4   6   0 121.544 13.0304   1
  -5  -6   0 271.635 25.8277   2
   5   6   0 297.612 26.7343   1
  -5   6   0 319.516 24.8541   2
  -6  -6   0 24.2477 5.91332   2
   6   6   0 33.5016 6.99132   1
  -6   6   0 46.8219 5.90469   2
  -7  -6   0 73.3428 10.4165   2
  -7   6   0 69.8281 8.25661   2
   7   6   0 66.5949 10.5094   1
  -8  -6   0 28.4756 6.82940   2
  -8   6   0 34.8900 5.99032   2
   8   6   0 26.2821 7.08369   1
   0  -7   0 6.43134 1.82086   2
  -1  -7   0 229.952 20.3714   2
  -1  -7   0 228.907 20.5389   2
   1  -7   0 240.652 20.1717   2
   1  -7   0 245.066 20.4354   2
  -1   7   0 270.970 21.9478   1
   1   7   0 302.753 22.2155   1
  -2  -7   0 91.4149 9.25351   2
   2  -7   0 87.9212 9.04661   2
   2   7   0 105.517 8.68702   2
   2   7   0 108.647 10.4254   1
  -3  -7   0 209.226 18.4359   2
   3   7   0 195.121 18.9758   1
   3   7   0 224.563 17.6242   2
  -3   7   0 208.298 17.0233   2
  -4  -7   0 83.3405 10.1236   2
   4   7   0 116.442 11.8538   1
  -4   7   0 106.879 9.21907   2
  -5  -7   0 60.8846 8.42270   2
  -5   7   0 51.0011 5.78684   2
   5   7   0 51.9529 8.46157   1
  -6  -7   0 135.518 14.8142   2
   6   7   0 152.453 16.0049   1
  -7  -7   0 15.3356 4.94716   2
   7   7   0 20.3168 6.09722   1
   0  -8   0 151.358 13.2598   2
   0  -8   0 149.411 12.9794   2
   0   8   0 155.234 14.4951   1
  -1  -8   0 28.7090 4.11502   2
   1  -8   0 38.3111 4.53929   2
   1  -8   0 29.7078 3.83496   2
  -1   8   0 26.8681 5.09127   1
   1   8   0 27.9279 5.24210   1
  -2  -8   0 41.6279 5.23245   2
   2   8   0 30.3469 3.66322   2
   2   8   0 36.6764 6.00337   1
  -3  -8   0 25.8303 4.33276   2
   3   8   0 21.2552 3.26683   2
  -3   8   0 15.8861 2.23608   2
   3   8   0 26.3161 5.22836   1
  -4  -8   0 17.8365 4.23340   2
  -4   8   0 16.7107 2.55102   2
   4   8   0 20.1487 5.04027   1
  -5  -8   0 139.015 14.1954   2
   5   8   0 138.133 14.9391   1
  -6  -8   0 86.4846 10.6266   2
   6   8   0 95.2499 12.0330   1
  -7  -8   0 41.4541 7.63875   2
   7   8   0 33.3868 7.66983   1
   0  -9   0 2.34321 1.39215   2
   0   9   0 0.03922 1.63958   1
  -1  -9   0 486.680 36.9245   2
   1  -9   0 447.375 36.4501   2
  -1   9   0 441.373 38.2224   1
  -2  -9   0 55.6442 6.36512   2
   2  -9   0 44.8401 5.57036   2
   2   9   0 66.4486 8.01797   1
  -3  -9   0 285.137 25.9496   2
   3   9   0 332.329 27.3816   1
  -4  -9   0 42.0357 6.46665   2
   4   9   0 38.0896 6.93424   1
  -5  -9   0 10.0841 3.73214   2
   5   9   0 14.3121 4.93185   1
  -6  -9   0 60.2361 9.52030   2
   6   9   0 68.6585 10.2718   1
  -7  -9   0 17.8339 5.29212   2
   7   9   0 20.3421 6.78199   1
   0 -10   0 250.780 21.4359   2
   0  10   0 267.071 23.3801   1
  -1 -10   0 18.9928 3.65878   2
   1 -10   0 18.9364 3.42360   2
   1  10   0 32.4520 5.84507   1
  -1  10   0 25.4711 5.36321   1
   2 -10   0 124.886 11.1774   2
  -2 -10   0 123.151 11.7561   2
   2  10   0 114.351 12.9703   1
   3 -10   0 4.38430 2.00192   2
  -3 -10   0 2.46498 2.15921   2
   3  10   0 8.13817 3.14655   1
  -4 -10   0 29.1910 5.19226   2
   4  10   0 12.4552 4.09842   1
  -5 -10   0 25.6870 5.56659   2
   5  10   0 31.0778 6.55289   1
  -6 -10   0 5.30479 3.51427   2
   6  10   0 12.0521 5.16822   1
   0 -11   0 2.29604 1.61670   2
   0  11   0 0.64598 1.68186   1
  -1 -11   0 167.550 15.1399   2
   1 -11   0 186.888 14.9899   2
   1  11   0 151.759 16.6109   1
  -1  11   0 162.512 16.6311   1
  -2 -11   0 11.5210 3.04792   2
   2 -11   0 8.43399 2.48903   2
   2  11   0 9.85268 3.74421   1
   3 -11   0 60.0913 6.93678   2
  -3 -11   0 66.3022 7.79159   2
   3  11   0 66.8737 9.52021   1
   4 -11   0 22.9199 4.19235   2
  -4 -11   0 19.3877 4.78743   2
   4  11   0 33.3686 6.74951   1
  -5 -11   0 7.22248 3.81141   2
   5  11   0 10.5618 4.23798   1
   0 -12   0 5.71041 2.28639   2
   0  12   0 5.92123 2.93149   1
   1 -12   0 9.67978 2.65617   2
  -1 -12   0 6.82732 2.54465   2
   1  12   0 10.4144 3.80617   1
   2 -12   0 4.93328 2.15209   2
  -2 -12   0 0.88541 1.92140   2
   2  12   0 6.97134 3.64404   1
  -3 -12   0 12.7196 3.68238   2
   3  12   0 11.8131 4.66700   1
  -4 -12   0 -0.3110 2.43346   2
   4  12   0 -1.5096 2.95879   1
   0  13   0 1.40206 2.42498   1
   1  13   0 209.356 20.7391   1
  -2 -13   0 20.1826 4.57820   2
   2  13   0 22.7558 5.96914   1
  -3 -13   0 80.4885 9.58007   2
   0  14   0 17.8137 4.90012   1
   9   0  -1 1.08776 2.94917   1
  -9   0   1 -3.5512 2.71892   2
  -8   0   1 77.3037 10.1572   2
   8   0  -1 70.9617 11.5122   1
   7   0  -1 1.89780 2.37729   1
  -7   0   1 4.23353 2.95889   2
  -6   0   1 103.426 10.5529   2
   6   0  -1 83.6122 10.8741   1
  -5   0   1 25.7246 4.75631   2
  -4   0   1 109.028 10.5838   2
  -3   0   1 38.0515 4.47884   2
   3   0  -1 22.4948 3.91868   2
   2   0  -1 173.481 12.9647   2
  -2   0   1 134.617 12.6936   2
  -1   0   1 42.5278 3.90308   2
   1   0  -1 43.4866 3.88259   2
   0   0  -1 -0.3596 0.07398   2
   0   0  -1 -0.2519 0.13056   2
  -1   0  -1 0.40716 0.70217   2
   1   0   1 0.50122 0.54158   2
   2   0   1 74.8420 6.60379   2
  -2   0  -1 61.2153 6.42369   2
  -3   0  -1 146.229 12.8790   2
   3   0   1 145.937 12.8620   2
  -4   0  -1 23.5302 4.08968   2
  -5   0  -1 8.24011 2.83931   2
  -6   0  -1 135.261 13.6743   2
  -7   0  -1 106.742 11.5440   2
   7   0   1 101.887 12.6126   1
   8   0   1 5.80216 4.52167   1
  -8   0  -1 9.93242 4.08690   2
   9   0   1 57.4349 9.92361   1
  -9   0  -1 47.6528 8.44022   2
   9  -1  -1 10.0852 4.60407   1
  -9  -1   1 12.1585 4.65363   2
  -9   1   1 16.8099 5.15176   2
   9   1  -1 11.5778 4.72541   1
   8  -1  -1 100.994 13.3612   1
  -8  -1   1 124.161 13.3859   2
   8   1  -1 111.912 14.3438   1
  -8   1   1 126.837 13.0829   2
  -7  -1   1 105.760 11.2517   2
  -7   1   1 82.3333 10.1231   2
   7   1  -1 95.4906 12.8217   1
  -6  -1   1 129.666 13.0446   2
   6   1  -1 115.020 13.5020   1
  -6   1   1 135.031 12.9341   2
  -5  -1   1 60.8981 7.06332   2
  -5   1   1 60.3182 7.10085   2
   5   1  -1 52.8457 7.85582   1
  -4  -1   1 298.679 23.1484   2
   4   1  -1 244.181 23.3046   1
  -4   1   1 272.089 22.7892   2
  -3  -1   1 73.4469 7.42564   2
   3  -1  -1 73.1479 7.25034   2
  -3   1   1 79.3400 7.35393   2
   3   1  -1 72.3995 7.34502   2
   3   1  -1 70.1095 7.62967   1
  -2  -1   1 114.601 11.0668   2
   2  -1  -1 117.961 10.9708   2
   2   1  -1 139.909 11.1501   2
   2   1  -1 138.804 11.4996   1
  -2   1   1 140.408 11.0048   2
   1  -1  -1 882.086 66.2105   2
  -1  -1   1 808.522 66.5335   1
  -1  -1   1 878.081 66.4227   2
   1   1  -1 822.507 66.5414   1
   1   1  -1 895.880 66.3944   2
  -1   1   1 895.503 66.1568   2
   0  -1   1 134.140 10.5342   2
   0  -1   1 128.007 10.4590   2
   0  -1  -1 130.722 10.4209   1
   0   1   1 122.398 10.4036   1
   0   1  -1 138.173 10.6209   1
   0   1  -1 137.267 10.4691   2
  -1  -1  -1 4121.17 309.220   2
   1  -1   1 4258.13 309.291   2
  -1  -1  -1 3538.23 309.482   1
  -1   1  -1 4462.54 309.751   2
   1   1   1 3826.89 309.545   1
   1   1   1 4058.69 308.936   2
   2  -1   1 0.03867 1.17658   2
  -2  -1  -1 0.12870 1.25695   2
   2   1   1 -1.3276 0.95315   2
   2   1   1 -0.1202 0.95939   1
  -2   1  -1 1.11863 1.22709   2
   3  -1   1 495.642 37.8139   2
  -3  -1  -1 557.300 38.0919   2
  -3   1  -1 449.876 37.5666   2
   3   1   1 399.056 37.8893   1
   3   1   1 469.672 37.6409   2
  -4  -1  -1 359.724 30.1982   2
   4   1   1 375.326 30.9079   1
  -4   1  -1 361.322 30.0851   2
  -5  -1  -1 37.7386 5.82054   2
  -5   1  -1 43.0377 5.86257   2
   5   1   1 28.9805 5.91663   1
  -6  -1  -1 58.9103 8.41505   2
   6   1   1 63.6969 9.53591   1
  -6   1  -1 71.2494 8.03922   2
  -7  -1  -1 42.6214 7.02798   2
  -7   1  -1 37.3341 6.32502   2
   7   1   1 32.6133 7.07480   1
  -8  -1  -1 20.0183 5.68008   2
  -8   1  -1 24.2589 5.31627   2
   8   1   1 27.2051 6.89255   1
   9  -1   1 24.2113 6.82394   1
  -9  -1  -1 43.8380 7.51381   2
   9   1   1 28.9495 7.36548   1
  -9   1  -1 48.1055 7.83802   2
  -9  -2   1 10.7610 4.74074   2
   9  -2  -1 10.4459 4.48966   1
  -9   2   1 11.4449 4.27785   2
   9   2  -1 9.71475 4.60735   1
  -8  -2   1 112.960 12.8387   2
   8   2  -1 89.4537 13.4211   1
  -8   2   1 112.242 12.0959   2
  -7  -2   1 90.5409 11.2001   2
   7   2  -1 106.293 12.5169   1
  -7   2   1 119.037 11.7715   2
  -6  -2   1 10.9357 3.63260   2
   6   2  -1 3.00384 3.18493   1
  -6   2   1 3.73993 2.56165   2
  -5  -2   1 71.7836 8.93029   2
   5   2  -1 100.726 10.2591   1
  -5   2   1 78.1892 8.53292   2
  -4  -2   1 96.9679 9.75921   2
  -4   2   1 106.560 9.51176   2
   4   2  -1 84.5550 9.82350   1
   3  -2  -1 443.972 36.6669   2
  -3  -2   1 422.754 36.7953   2
   3   2  -1 487.157 36.8204   2
   3   2  -1 488.486 37.5085   1
  -2  -2   1 82.4797 7.80775   2
   2  -2  -1 76.1732 7.46900   2
  -2  -2   1 71.2917 7.92592   1
  -2   2   1 91.9888 7.49666   2
   2   2  -1 103.104 8.48238   1
   2   2  -1 93.2069 7.86258   2
  -1  -2   1 4.37215 1.30743   2
   1  -2  -1 3.54774 0.83521   2
  -1  -2   1 2.76317 1.45999   1
   1   2  -1 5.99726 1.72605   1
  -1   2   1 6.19955 0.80911   2
   1   2  -1 4.81763 1.28962   2
   0  -2   1 889.916 66.0306   2
   0  -2   1 948.103 66.4393   1
   0  -2  -1 835.263 66.1613   1
   0  -2   1 849.489 66.0936   2
   0   2  -1 860.716 66.3678   1
   0   2  -1 827.915 66.0608   2
   0   2  -1 805.284 65.9488   2
   0   2   1 876.336 66.2060   1
  -1  -2  -1 299.631 25.2091   1
   1  -2   1 320.626 24.9984   2
  -1  -2  -1 323.183 24.9064   2
   1   2   1 324.306 24.7599   2
  -1   2  -1 320.926 24.9363   2
   1   2   1 319.856 25.2723   1
  -2  -2  -1 161.416 14.6378   1
   2  -2   1 173.611 14.3707   2
  -2  -2  -1 175.114 14.4633   2
   2   2   1 165.718 14.6971   1
   2   2   1 176.225 14.2519   2
  -2   2  -1 176.992 14.2824   2
  -3  -2  -1 235.477 18.2899   2
   3  -2   1 208.463 17.9636   2
   3   2   1 205.053 18.4192   1
   3   2   1 184.134 17.6296   2
  -3   2  -1 234.445 18.0337   2
  -4  -2  -1 126.888 10.7013   2
  -4   2  -1 89.5786 9.90762   2
   4   2   1 101.243 10.7093   1
  -5  -2  -1 24.8598 4.68971   2
  -5   2  -1 22.6886 4.14397   2
   5   2   1 14.7335 4.10884   1
  -6  -2  -1 57.8143 8.37406   2
  -6   2  -1 68.1446 8.56952   2
   6   2   1 64.2439 9.58947   1
  -7  -2  -1 112.622 12.2191   2
  -7   2  -1 107.417 11.6787   2
   7   2   1 109.978 12.9216   1
  -8  -2  -1 23.3820 5.99553   2
   8   2   1 20.6492 5.67247   1
  -8   2  -1 17.1629 4.87851   2
  -9   2  -1 8.00420 3.55124   2
  -8  -3   1 40.7852 7.30267   2
  -8   3   1 33.5628 6.16708   2
   8   3  -1 19.2839 6.31469   1
  -7  -3   1 213.521 21.9239   2
   7   3  -1 242.844 23.3736   1
  -7   3   1 266.135 22.0160   2
  -6  -3   1 184.934 18.1339   2
   6   3  -1 169.194 18.6742   1
  -6   3   1 230.667 18.1428   2
  -5  -3   1 3.84107 2.36686   2
   5   3  -1 0.11009 1.50741   1
  -5   3   1 0.02943 1.75494   2
  -4  -3   1 372.379 30.4072   2
  -4   3   1 370.524 29.6965   2
   4   3  -1 353.070 30.7809   1
  -3  -3   1 145.459 13.9407   2
   3  -3  -1 152.065 13.6554   2
  -3  -3   1 146.461 14.3887   1
   3   3  -1 171.502 14.6954   1
  -3   3   1 167.132 13.4465   2
   3   3  -1 164.603 13.8431   2
   2  -3  -1 594.354 45.2835   2
  -2  -3   1 573.481 45.6761   2
  -2  -3   1 547.970 46.0930   1
  -2   3   1 610.289 45.0105   2
   2   3  -1 596.210 45.4850   2
   2   3  -1 560.185 46.0537   1
   1  -3  -1 1197.48 93.8357   2
  -1  -3   1 1332.97 94.9401   1
   1  -3  -1 1174.60 94.4433   1
  -1  -3   1 1294.25 94.3412   2
   1   3  -1 1204.81 94.1241   2
  -1   3   1 1183.80 95.9359   2
   1   3  -1 1201.83 94.7369   1
   0  -3   1 1058.52 83.0310   1
   0  -3   1 1080.96 82.6288   2
   0  -3   1 1110.00 82.5347   2
   0  -3  -1 1067.51 82.8657   1
   0  -3  -1 1083.87 82.5360   2
   0   3  -1 957.510 82.4908   2
   0   3   1 1228.08 83.0580   1
   0   3  -1 1027.81 82.3994   2
  -1  -3  -1 457.238 37.6141   1
  -1  -3  -1 455.112 37.0215   2
   1  -3   1 547.850 37.3756   2
   1  -3   1 460.058 37.6076   1
   1   3   1 486.168 36.8510   2
  -1   3  -1 449.723 37.0934   2
   1   3   1 488.905 37.6551   1
  -2  -3  -1 299.126 26.1898   1
   2  -3   1 308.340 25.6954   2
  -2  -3  -1 317.522 25.8164   2
  -2   3  -1 327.580 25.5956   2
   2   3   1 334.015 25.5721   2
   2   3   1 338.905 26.4007   1
   3  -3   1 102.810 9.79782   2
  -3  -3  -1 94.2637 9.83420   2
  -3  -3  -1 88.5660 10.1060   1
   3   3   1 116.073 10.7697   1
  -3   3  -1 119.789 9.93933   2
   3   3   1 119.854 9.86356   2
  -4  -3  -1 363.832 27.9437   2
  -4   3  -1 320.272 27.1947   2
   4   3   1 309.585 28.1025   1
  -5  -3  -1 189.780 18.4960   2
  -5   3  -1 196.523 18.0813   2
   5   3   1 227.653 19.6508   1
  -6  -3  -1 71.1520 9.35124   2
   6   3   1 64.7325 9.60146   1
  -6   3  -1 63.9576 7.80215   2
  -7  -3  -1 15.4263 4.39445   2
   7   3   1 9.56238 4.55215   1
  -7   3  -1 21.2195 4.49331   2
  -8  -3  -1 14.1129 4.92080   2
   8   3   1 9.90758 4.95464   1
  -8   3  -1 15.8764 4.72108   2
  -9   3  -1 9.39221 4.35857   2
  -8  -4   1 78.7365 11.2388   2
   8   4  -1 88.9487 12.4969   1
  -8   4   1 75.6429 9.27167   2
  -7  -4   1 59.1000 9.73995   2
   7   4  -1 90.5259 12.1784   1
  -7   4   1 93.8164 9.69241   2
  -6  -4   1 19.3082 4.43615   2
  -6   4   1 13.8588 3.62070   2
   6   4  -1 13.3808 4.60184   1
  -5  -4   1 28.7748 5.41487   2
  -5   4   1 38.4454 5.22482   2
   5   4  -1 35.5114 6.33471   1
  -4  -4   1 2.40871 1.63465   2
   4   4  -1 1.22134 1.60010   1
  -4   4   1 2.81799 1.54966   2
  -3  -4   1 95.6920 9.99785   2
   3  -4  -1 96.9608 9.55795   2
   3   4  -1 97.5005 10.3656   1
  -3   4   1 114.631 9.26770   2
   3   4  -1 118.556 9.92621   2
  -2  -4   1 206.614 17.2256   2
  -2  -4   1 181.573 17.6709   1
   2  -4  -1 195.835 17.3312   1
   2  -4  -1 189.400 16.6756   2
   2   4  -1 231.832 18.0419   1
  -2   4   1 227.860 16.3815   2
   1  -4  -1 155.067 13.3787   1
   1  -4  -1 149.539 12.5509   2
  -1  -4   1 152.087 12.9681   2
  -1  -4   1 137.363 13.5310   1
  -1   4   1 164.266 13.5368   1
   1   4  -1 175.777 12.9046   2
   1   4  -1 162.454 13.6702   1
   0  -4   1 538.739 42.2262   2
   0  -4  -1 549.841 42.7965   1
   0  -4  -1 532.171 41.8604   2
   0  -4   1 546.494 42.3737   2
   0  -4   1 555.377 42.9792   1
   1  -4   1 123.366 11.2848   1
  -1  -4  -1 118.159 10.5164   2
   1  -4   1 121.762 10.7964   2
  -1  -4  -1 121.445 11.2893   1
   1   4   1 133.541 10.2940   2
  -1   4  -1 141.802 10.7560   2
  -1   4  -1 114.027 11.2591   1
   1   4   1 148.670 11.5795   1
   2  -4   1 557.089 41.7076   2
  -2  -4  -1 475.412 42.1575   1
  -2  -4  -1 497.237 41.6050   2
   2  -4   1 556.806 42.2615   1
   2   4   1 568.577 41.3502   2
   2   4   1 513.323 42.2359   1
  -2   4  -1 529.210 41.3724   2
   3  -4   1 715.941 58.7474   2
  -3  -4  -1 680.711 59.4754   1
  -3  -4  -1 786.527 59.1780   2
  -3   4  -1 785.957 58.6077   2
   3   4   1 780.664 58.6213   2
   3   4   1 741.823 59.6021   1
  -4  -4  -1 116.549 11.0181   2
  -4   4  -1 101.465 10.1480   2
   4   4   1 105.772 11.3277   1
  -5  -4  -1 84.8377 10.1270   2
  -5   4  -1 106.039 9.95272   2
   5   4   1 91.8013 10.6606   1
  -6  -4  -1 122.714 13.3652   2
  -6   4  -1 131.483 12.8484   2
   6   4   1 128.808 14.2481   1
  -7  -4  -1 27.2992 5.80420   2
  -7   4  -1 37.0959 6.25917   2
   7   4   1 33.3323 7.32038   1
  -8  -4  -1 67.6949 9.93397   2
   8   4   1 51.6548 9.66934   1
  -8   4  -1 56.3714 8.42591   2
  -8  -5   1 16.9868 4.94109   2
  -8   5   1 17.1196 4.26550   2
   8   5  -1 14.7159 4.93764   1
  -7  -5   1 110.635 13.6729   2
   7   5  -1 123.988 14.2461   1
  -7   5   1 136.970 12.7469   2
  -6  -5   1 34.4438 6.18368   2
  -6   5   1 27.3487 4.73573   2
   6   5  -1 30.3953 6.49557   1
  -5  -5   1 43.2449 7.30280   2
   5   5  -1 65.9622 8.80880   1
  -5   5   1 54.8449 6.22670   2
  -4  -5   1 26.6063 4.97169   2
   4   5  -1 35.9593 6.09458   1
  -4   5   1 39.9877 4.33447   2
   3  -5  -1 146.134 13.9907   2
  -3  -5   1 150.243 14.5765   2
  -3   5   1 170.514 13.5071   2
   3   5  -1 180.847 15.5634   1
   3   5  -1 171.720 14.2072   2
  -2  -5   1 151.413 13.8796   2
   2  -5  -1 156.933 13.4070   2
  -2  -5   1 158.868 14.7266   1
   2  -5  -1 161.126 14.2075   1
   2   5  -1 159.191 14.5196   1
  -2   5   1 169.767 12.7723   2
  -1  -5   1 1138.39 84.2579   2
   1  -5  -1 1081.28 83.7597   2
  -1  -5   1 1073.37 84.3401   2
  -1  -5   1 1069.00 85.0315   1
   1   5  -1 1138.15 83.9119   2
  -1   5   1 1011.98 84.7133   1
   1   5  -1 1117.89 85.0630   1
   0  -5  -1 370.648 31.3252   2
   0  -5   1 401.780 31.5745   2
   0  -5   1 435.919 31.8517   2
   0  -5  -1 469.854 32.5939   1
   0  -5  -1 410.892 31.2381   2
   0  -5   1 392.911 32.4131   1
   0   5  -1 367.901 32.3679   1
   0   5   1 367.300 32.2226   1
   1  -5   1 362.136 28.6664   2
  -1  -5  -1 357.868 29.3599   1
   1  -5   1 326.830 28.3635   2
  -1  -5  -1 368.341 28.4183   2
  -1   5  -1 343.695 29.3836   1
   1   5   1 397.415 29.5333   1
   1   5   1 359.854 27.9010   2
  -1   5  -1 367.214 28.3980   2
   2  -5   1 272.382 20.9127   2
  -2  -5  -1 231.206 21.4259   1
  -2  -5  -1 238.005 20.7096   2
   2  -5   1 241.899 21.3544   1
   2   5   1 253.019 21.5500   1
   2   5   1 262.470 20.2805   2
  -2   5  -1 266.325 20.4830   2
  -3  -5  -1 248.180 21.2531   2
   3  -5   1 259.287 21.6425   2
   3   5   1 226.601 21.6118   1
   3   5   1 279.628 20.8112   2
  -3   5  -1 240.730 20.5490   2
  -4  -5  -1 164.727 16.7464   2
   4   5   1 201.719 17.8566   1
  -4   5  -1 199.651 16.4242   2
  -5  -5  -1 256.829 23.6959   2
   5   5   1 249.492 24.3254   1
  -5   5  -1 300.395 23.1994   2
  -6  -5  -1 109.401 12.0419   2
  -6   5  -1 98.2482 10.8592   2
   6   5   1 114.466 12.8693   1
  -7  -5  -1 49.4358 8.60141   2
  -7   5  -1 59.4241 7.97753   2
   7   5   1 60.0673 9.64710   1
  -8  -5  -1 4.95916 3.30984   2
   8   5   1 8.21631 4.31966   1
  -8   5  -1 10.0152 3.55017   2
  -8  -6   1 33.0359 7.21869   2
   8   6  -1 26.9890 6.74671   1
  -7  -6   1 15.5766 5.03700   2
  -7   6   1 17.3408 3.73283   2
   7   6  -1 19.7315 5.85138   1
  -6  -6   1 13.2915 4.34192   2
   6   6  -1 5.73375 3.27543   1
  -6   6   1 10.6107 2.81364   2
  -5  -6   1 241.259 24.1119   2
  -5   6   1 291.692 22.8310   2
   5   6  -1 288.514 25.2956   1
  -4  -6   1 24.3584 4.82228   2
  -4   6   1 39.4646 4.02273   2
   4   6  -1 32.9385 6.02403   1
   3  -6  -1 147.392 14.5827   2
  -3  -6   1 169.282 15.3858   2
   3   6  -1 188.240 16.3475   1
   3   6  -1 196.052 14.9490   2
  -3   6   1 165.040 13.8101   2
   2  -6  -1 221.893 18.5181   2
  -2  -6   1 209.348 18.9456   2
   2   6  -1 234.493 19.8944   1
   2   6  -1 237.865 18.5756   2
  -1  -6   1 304.436 26.0599   2
   1  -6  -1 330.947 25.5742   2
  -1  -6   1 306.585 25.8858   2
   1  -6  -1 321.918 26.6237   1
   1   6  -1 332.399 26.9594   1
  -1   6   1 313.638 26.7249   1
   1   6  -1 339.714 25.5429   2
   0  -6   1 470.597 39.8857   1
   0  -6   1 476.721 39.0531   2
   0  -6  -1 478.195 38.5394   2
   0  -6   1 494.933 38.9051   2
   0  -6  -1 507.606 39.8544   1
   0  -6  -1 494.970 38.7613   2
   0   6   1 524.438 40.0149   1
   0   6  -1 521.643 40.1726   1
  -1  -6  -1 194.108 17.6284   1
   1  -6   1 195.661 16.6375   2
   1  -6   1 232.073 17.1116   2
  -1  -6  -1 189.757 16.5512   2
   1   6   1 223.655 17.9187   1
  -1   6  -1 207.450 17.9557   1
  -1   6  -1 189.356 16.3968   2
   2  -6   1 348.571 25.9503   2
  -2  -6  -1 271.214 25.5029   2
  -2   6  -1 327.938 25.2881   2
   2   6   1 316.846 25.0110   2
   2   6   1 319.231 26.5996   1
  -3  -6  -1 47.9738 6.84680   2
   3   6   1 67.7246 6.18487   2
   3   6   1 56.6353 7.38773   1
  -3   6  -1 62.2224 6.10420   2
  -4  -6  -1 54.8104 7.28781   2
  -4   6  -1 56.4606 6.12565   2
   4   6   1 53.9752 7.91700   1
  -5  -6  -1 7.64367 3.13750   2
   5   6   1 3.55465 3.09409   1
  -5   6  -1 0.13039 1.84170   2
  -6  -6  -1 45.5695 8.08874   2
  -6   6  -1 64.1216 7.35902   2
   6   6   1 62.0855 9.38052   1
  -7  -6  -1 22.9851 5.42186   2
  -7   6  -1 19.4437 4.45273   2
   7   6   1 25.2082 6.51503   1
  -8  -6  -1 17.6523 5.48501   2
  -8   6  -1 18.4655 4.57358   2
   8   6   1 15.3408 5.95346   1
  -7  -7   1 19.5294 5.69560   2
   7   7  -1 17.4120 5.15046   1
  -6  -7   1 120.635 12.6513   2
   6   7  -1 107.746 13.3223   1
  -5  -7   1 -0.9264 2.14996   2
  -5   7   1 1.11461 1.38839   2
   5   7  -1 1.09826 2.03011   1
  -4  -7   1 55.8000 7.24539   2
  -4   7   1 42.7798 4.53788   2
   4   7  -1 50.0270 7.73003   1
  -3  -7   1 171.005 15.8025   2
  -3   7   1 162.404 13.7550   2
   3   7  -1 186.973 15.1178   2
   3   7  -1 197.914 17.0399   1
   2  -7  -1 468.168 36.4552   2
  -2  -7   1 439.016 36.8625   2
   2   7  -1 482.780 38.0715   1
   2   7  -1 448.488 36.1853   2
   1  -7  -1 166.500 13.3490   2
   1  -7  -1 165.659 13.5610   2
  -1  -7   1 171.174 14.1820   2
  -1  -7   1 163.934 13.9381   2
  -1   7   1 155.582 14.8019   1
   1   7  -1 152.083 14.7830   1
   1   7  -1 152.561 13.2416   2
   0  -7  -1 170.823 13.5733   2
   0  -7   1 168.259 13.9220   2
   0  -7   1 152.612 13.5450   2
   0  -7  -1 161.304 13.2801   2
   0   7  -1 157.926 14.7851   1
   0   7   1 148.261 14.4914   1
   1  -7   1 149.397 12.3328   2
  -1  -7  -1 139.289 11.9142   2
   1  -7   1 129.117 11.8245   2
  -1   7  -1 141.812 13.4169   1
   1   7   1 136.225 13.1146   1
  -2  -7  -1 40.4537 4.76125   2
   2   7   1 43.5675 6.31917   1
  -2   7  -1 39.6101 4.37298   2
   2   7   1 42.7110 4.05843   2
  -3  -7  -1 216.214 20.3834   2
  -3   7  -1 241.609 19.6614   2
   3   7   1 242.835 19.6430   2
   3   7   1 261.375 21.7793   1
  -4  -7  -1 29.4805 5.36441   2
  -4   7  -1 33.7691 4.37350   2
   4   7   1 32.3050 6.03755   1
  -5  -7  -1 24.7343 5.43096   2
   5   7   1 34.8074 6.65800   1
  -5   7  -1 37.8308 5.00323   2
  -6  -7  -1 67.3433 8.91168   2
   6   7   1 42.7589 7.86319   1
  -6   7  -1 36.1803 5.68728   2
  -7  -7  -1 4.69560 3.49601   2
  -7   7  -1 4.16452 2.56380   2
   7   7   1 3.82305 3.24226   1
  -7  -8   1 32.1158 6.98333   2
   7   8  -1 35.7674 7.43713   1
  -6  -8   1 16.7850 4.69742   2
   6   8  -1 26.6181 5.99985   1
  -5  -8   1 68.1636 9.90539   2
   5   8  -1 97.6334 11.1456   1
  -4  -8   1 4.62105 2.65578   2
   4   8  -1 6.27910 2.80857   1
  -4   8   1 4.80965 1.17237   2
  -3  -8   1 8.01391 2.79619   2
   3   8  -1 7.32234 2.10052   2
   3   8  -1 4.13936 2.38117   1
  -2  -8   1 411.572 37.9805   2
   2  -8  -1 464.318 37.7484   2
   2   8  -1 517.230 37.4775   2
   2   8  -1 502.174 39.5170   1
   1  -8  -1 9.46749 2.24487   2
   1  -8  -1 8.75297 1.98564   2
  -1  -8   1 8.96466 2.38625   2
   1   8  -1 21.8082 4.36207   1
  -1   8   1 14.6373 3.35950   1
   0  -8  -1 395.315 32.3642   2
   0  -8  -1 382.632 32.0915   2
   0  -8   1 406.898 32.4935   2
   0   8  -1 428.063 34.1116   1
   0   8   1 427.146 33.9200   1
  -1  -8  -1 21.9849 3.44071   2
  -1  -8  -1 14.1066 2.69897   2
   1  -8   1 16.9376 2.95184   2
  -1   8  -1 20.4767 4.38606   1
   1   8   1 20.3919 4.06117   1
   2  -8   1 421.811 33.8566   2
  -2  -8  -1 398.152 34.0074   2
   2   8   1 450.875 35.4462   1
  -3  -8  -1 5.50142 2.13731   2
   3   8   1 8.45723 1.88347   2
   3   8   1 13.6739 3.57852   1
  -3   8  -1 10.8969 2.11238   2
  -4  -8  -1 107.772 12.5300   2
   4   8   1 145.502 13.9661   1
  -4   8  -1 137.773 11.5982   2
  -5  -8  -1 10.3990 3.57676   2
  -5   8  -1 7.43715 2.30256   2
   5   8   1 12.1735 3.99145   1
  -6  -8  -1 22.3201 5.70439   2
   6   8   1 20.1910 5.91501   1
  -7  -8  -1 98.9015 13.0845   2
   7   8   1 104.437 13.3518   1
  -7  -9   1 20.5129 5.62978   2
  -6  -9   1 37.7211 7.51889   2
   6   9  -1 52.1742 9.00437   1
  -5  -9   1 68.3559 9.70297   2
   5   9  -1 80.3358 10.0918   1
  -4  -9   1 22.0354 4.47347   2
   4   9  -1 13.5708 4.64890   1
  -3  -9   1 8.76800 3.19779   2
   3   9  -1 12.0159 3.61156   1
   2  -9  -1 244.329 20.6637   2
  -2  -9   1 250.984 21.5524   2
   2   9  -1 263.250 22.9424   1
  -1  -9   1 23.5858 3.84147   2
   1  -9  -1 22.5770 3.33559   2
  -1   9   1 26.6302 5.27347   1
   0  -9   1 50.0657 5.45855   2
   0  -9  -1 51.6649 5.16078   2
   0   9   1 42.0466 6.64212   1
   0   9  -1 37.3802 6.54063   1
  -1  -9  -1 238.084 19.4175   2
   1  -9   1 248.236 19.4850   2
  -1   9  -1 203.231 20.6724   1
  -2  -9  -1 18.2860 3.47442   2
   2  -9   1 18.0408 3.27224   2
   2   9   1 15.3476 4.21800   1
  -3  -9  -1 114.304 12.0479   2
  -3   9  -1 119.233 10.5632   2
   3   9   1 162.137 14.0921   1
  -4  -9  -1 17.2230 4.32029   2
  -4   9  -1 24.7989 3.75322   2
   4   9   1 34.8340 6.39631   1
  -5  -9  -1 33.7330 6.47130   2
   5   9   1 50.5745 8.25517   1
  -6  -9  -1 100.317 12.3604   2
   6   9   1 116.621 13.7463   1
  -7  -9  -1 6.25560 4.15888   2
   7   9   1 1.05214 4.19556   1
  -6 -10   1 23.5333 6.15917   2
   6  10  -1 38.2575 7.87597   1
  -5 -10   1 117.598 13.7018   2
   5  10  -1 149.654 15.4674   1
  -4 -10   1 3.54373 2.73761   2
   4  10  -1 2.85339 3.43813   1
  -3 -10   1 14.1964 3.70717   2
   3  10  -1 14.6976 4.21842   1
   2 -10  -1 280.111 22.3840   2
  -2 -10   1 259.780 23.0777   2
  -1 -10   1 28.4840 4.57128   2
   1 -10  -1 29.9566 4.07190   2
   1  10  -1 35.6899 6.19456   1
  -1  10   1 28.2621 5.71644   1
   0 -10   1 234.707 20.1428   2
   0 -10  -1 236.972 19.8226   2
   0  10  -1 246.757 21.9637   1
   0  10   1 235.845 21.6218   1
  -1 -10  -1 9.23000 2.45160   2
   1 -10   1 5.09546 2.09380   2
  -1  10  -1 7.05397 3.47964   1
   1  10   1 11.0019 3.81085   1
  -2 -10  -1 330.590 28.4141   2
   2 -10   1 341.663 28.1497   2
   2  10   1 360.744 30.1115   1
   3 -10   1 9.25258 2.68823   2
  -3 -10  -1 11.6098 3.22529   2
   3  10   1 17.9034 4.58869   1
  -4 -10  -1 98.1343 10.9895   2
   4  10   1 109.572 12.0859   1
  -5 -10  -1 40.9459 6.81929   2
   5  10   1 44.1647 8.20282   1
  -6 -10  -1 4.43159 3.39726   2
   6  10   1 18.7069 5.17031   1
  -5 -11   1 27.1041 6.26394   2
   5  11  -1 27.9494 6.71968   1
  -4 -11   1 14.0961 4.09756   2
   4  11  -1 9.15154 4.56382   1
   3 -11  -1 28.8464 4.39990   2
  -3 -11   1 32.5324 5.58108   2
   3  11  -1 23.4107 5.66095   1
   2 -11  -1 8.93393 2.23438   2
  -2 -11   1 2.71671 2.13550   2
   2  11  -1 5.96284 3.62343   1
   1 -11  -1 46.6697 5.97441   2
  -1 -11   1 66.8721 7.00977   2
  -1  11   1 54.0959 8.50084   1
   1  11  -1 68.0288 8.32423   1
   0 -11  -1 3.40957 1.71528   2
   0 -11   1 -0.0962 1.64855   2
   0  11   1 2.73914 2.27135   1
   0  11  -1 1.12684 2.06369   1
   1 -11   1 105.441 10.3794   2
  -1 -11  -1 109.939 10.4816   2
   1  11   1 113.212 12.3244   1
  -1  11  -1 108.373 12.1553   1
  -2 -11  -1 4.17249 2.04930   2
   2 -11   1 0.98403 1.64889   2
   2  11   1 1.09877 1.99239   1
  -3 -11  -1 6.65909 2.60820   2
   3 -11   1 8.41190 2.57744   2
   3  11   1 7.99053 3.90313   1
  -4 -11  -1 44.8229 7.29067   2
   4 -11   1 52.6592 6.23437   2
   4  11   1 56.3793 8.71981   1
  -5 -11  -1 24.6972 5.44876   2
   5  11   1 24.4354 5.96452   1
  -4 -12   1 3.31485 2.97861   2
   4  12  -1 2.83037 3.82219   1
  -3 -12   1 110.148 12.3570   2
   3  12  -1 137.131 14.1161   1
  -2 -12   1 12.5376 3.43239   2
   2  12  -1 23.6034 5.31408   1
  -1 -12   1 36.0805 5.32316   2
   1  12  -1 23.5289 5.92381   1
   0 -12  -1 102.924 9.50844   2
   0 -12   1 97.1982 9.71912   2
   0  12  -1 91.5407 11.2221   1
   0  12   1 85.9752 10.8355   1
  -1 -12  -1 13.4256 3.14995   2
   1 -12   1 18.5879 3.59343   2
   1  12   1 15.3646 4.83068   1
  -1  12  -1 13.4123 4.78004   1
  -2 -12  -1 111.034 11.4234   2
   2 -12   1 112.109 11.1147   2
   2  12   1 128.718 13.5189   1
  -3 -12  -1 2.10663 2.11973   2
   3 -12   1 3.03125 1.99183   2
   3  12   1 4.78228 3.27746   1
  -4 -12  -1 50.0908 8.04070   2
   4 -12   1 62.0799 7.23123   2
   4  12   1 57.9575 9.34096   1
  -3 -13   1 0.04597 2.31426   2
   3  13  -1 2.06710 3.58199   1
  -2 -13   1 4.69417 2.83711   2
   2  13  -1 2.36225 3.49686   1
  -1 -13   1 19.7304 4.24770   2
   1  13  -1 21.2778 6.02999   1
   0 -13   1 9.71558 2.86025   2
   0  13  -1 8.12597 3.76093   1
   0  13   1 5.03154 3.05907   1
   1  13   1 22.4703 5.81670   1
   2  13   1 5.11543 3.85481   1
   3  13   1 0.06241 3.59593   1
   0  14  -1 36.8797 7.23798   1
   0  14   1 30.4729 6.48841   1
   9   0  -2 3.79153 4.06383   1
  -9   0   2 0.39021 2.96168   2
   8   0  -2 281.749 27.6498   1
  -8   0   2 308.420 26.8144   2
   7   0  -2 56.4277 9.12957   1
  -7   0   2 52.3872 7.95079   2
  -6   0   2 237.876 22.5723   2
   6   0  -2 277.861 24.0675   1
  -5   0   2 60.8048 7.69056   2
   5   0  -2 58.2636 8.31711   1
  -4   0   2 100.230 9.73969   2
   3   0  -2 76.2454 6.94768   2
  -3   0   2 56.5020 6.53941   2
  -2   0   2 207.311 16.7246   2
   2   0  -2 198.900 16.6988   2
  -1   0   2 824.696 63.9213   2
   1   0  -2 876.699 63.9702   2
  -1   0   2 866.003 63.8850   2
   1   0  -2 764.133 63.9451   1
   0   0  -2 212.277 16.6048   2
   0   0   2 207.428 16.5792   2
   0   0  -2 204.190 16.4080   1
   0   0   2 215.805 16.5464   2
   0   0  -2 228.375 16.5754   2
  -1   0  -2 37.7093 3.45112   2
   1   0   2 27.8170 3.27137   2
  -2   0  -2 111.359 9.77919   2
   2   0   2 110.540 9.80288   2
   3   0   2 1.72479 1.21223   2
  -3   0  -2 1.40384 1.57110   2
  -4   0  -2 398.583 32.7120   2
  -5   0  -2 183.474 16.8920   2
  -6   0  -2 24.9823 5.24861   2
   7   0   2 56.4707 9.64441   1
  -7   0  -2 77.6594 9.59665   2
   8   0   2 15.0773 5.14603   1
  -8   0  -2 20.1753 5.35299   2
  -9   0  -2 6.10149 3.25367   2
   9   0   2 2.23487 4.74256   1
   9  -1  -2 11.8416 5.52536   1
  -9  -1   2 18.0064 4.87055   2
  -9   1   2 11.6803 4.52414   2
   9   1  -2 15.8328 5.81479   1
  -8  -1   2 1.22481 3.13207   2
   8  -1  -2 12.0398 4.54418   1
   8   1  -2 5.01176 4.16044   1
  -8   1   2 1.02063 2.23888   2
  -7  -1   2 130.721 13.9784   2
   7   1  -2 138.248 15.1377   1
  -7   1   2 133.369 13.7572   2
  -6  -1   2 13.3572 3.82380   2
  -6   1   2 7.05380 2.98732   2
   6   1  -2 9.79666 3.90855   1
  -5  -1   2 22.1136 4.29322   2
   5   1  -2 13.9430 3.85207   1
  -5   1   2 16.5277 3.69730   2
  -4  -1   2 962.928 68.2006   2
   4  -1  -2 875.128 68.6727   2
   4   1  -2 792.408 68.2748   1
  -4   1   2 826.873 67.5938   2
  -3  -1   2 506.889 35.4981   2
   3  -1  -2 436.200 35.1204   2
   3   1  -2 408.777 35.4901   1
   3   1  -2 426.331 35.0886   2
  -3   1   2 424.310 34.9209   2
  -2  -1   2 830.306 73.0462   1
  -2  -1   2 1103.64 73.1835   2
   2  -1  -2 946.608 72.7918   2
  -2   1   2 899.290 72.6239   2
   2   1  -2 970.976 72.9465   2
   2   1  -2 911.749 73.1696   1
   1  -1  -2 186.140 16.2232   2
  -1  -1   2 190.308 16.6448   1
  -1  -1   2 205.635 16.5456   2
  -1  -1   2 212.238 16.5874   2
   1   1  -2 211.173 16.7150   1
   1   1  -2 217.372 16.5887   2
  -1   1   2 230.343 16.1423   2
  -1   1   2 206.664 16.1656   2
   0  -1   2 1210.38 93.0968   2
   0  -1   2 1267.66 93.4523   1
   0  -1  -2 1191.95 93.1363   1
   0  -1   2 1183.07 93.2938   2
   0   1  -2 1201.69 93.0998   2
   0   1  -2 1197.75 93.2846   2
   0   1  -2 1265.96 93.7284   1
   1  -1   2 5036.35 364.367   2
  -1  -1  -2 4757.66 364.276   2
   1   1   2 4841.50 364.201   2
   1   1   2 4461.22 381.354   1
  -1   1  -2 4624.70 364.434   2
  -2  -1  -2 90.3101 8.20589   2
   2  -1   2 80.8543 8.08577   2
  -2   1  -2 96.4104 8.19910   2
   2   1   2 89.6733 8.09741   2
   3  -1   2 409.832 34.1680   2
  -3  -1  -2 438.035 34.2998   2
  -3   1  -2 434.388 34.2247   2
   3   1   2 418.504 34.0968   2
  -4  -1  -2 73.6581 8.20276   2
  -4   1  -2 78.0340 8.21598   2
  -5  -1  -2 226.260 19.0646   2
   5   1   2 204.106 19.4813   1
  -5   1  -2 196.227 18.5723   2
  -6  -1  -2 39.1130 6.06286   2
  -6   1  -2 39.2096 6.04126   2
   6   1   2 22.8766 5.90805   1
  -7  -1  -2 2.23701 2.81598   2
  -7   1  -2 2.05975 2.62404   2
   7   1   2 -1.5784 1.74067   1
  -8  -1  -2 231.649 21.0906   2
   8   1   2 204.056 21.4877   1
  -8   1  -2 209.002 20.2804   2
  -9  -1  -2 5.33451 3.71163   2
  -9   1  -2 7.01130 3.98813   2
   9   1   2 3.91751 5.10775   1
  -9  -2   2 9.08284 3.84560   2
   9  -2  -2 12.4540 5.31166   1
   9   2  -2 7.68071 5.40222   1
  -9   2   2 5.51985 3.61397   2
  -8  -2   2 215.624 20.0390   2
   8   2  -2 211.126 21.0863   1
  -8   2   2 182.598 18.6587   2
  -7  -2   2 120.931 13.1130   2
   7   2  -2 120.282 13.8962   1
  -7   2   2 133.863 13.0786   2
  -6  -2   2 75.4943 10.4339   2
  -6   2   2 90.2603 9.86490   2
   6   2  -2 104.534 11.3811   1
  -5  -2   2 165.237 16.4880   2
   5   2  -2 216.978 17.8973   1
  -5   2   2 166.861 15.9580   2
  -4  -2   2 21.3092 4.28349   2
   4  -2  -2 29.1449 5.10989   2
  -4   2   2 35.1113 4.59732   2
   4   2  -2 33.1481 5.31860   1
   3  -2  -2 64.5779 6.93045   2
  -3  -2   2 66.0647 7.64222   1
  -3  -2   2 65.2788 7.31116   2
   3   2  -2 76.1076 7.71883   1
  -3   2   2 75.9904 6.86579   2
   3   2  -2 81.4046 7.43091   2
  -2  -2   2 111.850 10.1959   1
   2  -2  -2 107.901 9.45175   2
  -2  -2   2 125.600 10.0519   2
  -2   2   2 111.613 9.22227   2
   2   2  -2 109.317 9.66993   2
   2   2  -2 100.824 10.0299   1
  -1  -2   2 1507.08 113.471   1
  -1  -2   2 1449.12 113.145   2
  -1  -2   2 1394.93 113.144   2
   1   2  -2 1553.19 113.122   2
   1   2  -2 1474.14 113.408   1
   0  -2   2 1069.51 84.6725   2
   0  -2  -2 1165.70 84.5323   1
   0  -2   2 1036.36 84.5524   2
   0   2  -2 1093.42 84.6977   2
   0   2   2 1151.83 84.8868   1
   0   2  -2 1100.06 84.5662   2
   1  -2   2 429.604 34.7192   1
   1  -2   2 461.832 34.6584   2
  -1  -2  -2 435.193 34.3275   2
  -1  -2  -2 407.144 34.6106   1
   1   2   2 454.188 34.6932   1
   1   2   2 466.107 34.1831   2
   2  -2   2 319.316 28.4717   2
  -2  -2  -2 359.954 28.5978   2
  -2   2  -2 375.534 28.6440   2
   2   2   2 378.104 28.4759   2
   2   2   2 356.774 28.9623   1
  -3  -2  -2 26.2308 4.11523   2
   3  -2   2 31.6215 4.35045   2
   3   2   2 33.4018 4.90936   1
   3   2   2 29.7042 4.14987   2
  -3   2  -2 28.7439 4.19844   2
  -4  -2  -2 281.720 26.0252   2
   4   2   2 349.947 27.8223   2
   4   2   2 297.851 26.7274   1
  -4   2  -2 329.006 26.1140   2
  -5  -2  -2 20.7477 4.16818   2
  -5   2  -2 14.7289 3.86904   2
   5   2   2 18.2646 4.72764   1
  -6  -2  -2 82.3052 10.1271   2
   6   2   2 83.3999 10.5012   1
  -6   2  -2 98.4251 10.1553   2
  -7  -2  -2 24.8076 5.43502   2
   7   2   2 21.3759 5.77559   1
  -7   2  -2 17.1066 4.62986   2
  -8  -2  -2 27.5749 6.18952   2
   8   2   2 29.1535 7.28738   1
  -8   2  -2 38.2906 6.75015   2
  -9   2  -2 11.0286 4.40796   2
  -9   3   2 13.9755 4.52931   2
  -8  -3   2 -3.6122 2.66874   2
  -8   3   2 3.00965 2.89632   2
   8   3  -2 2.68463 2.97645   1
  -7  -3   2 44.6388 7.76848   2
   7   3  -2 62.7124 9.67980   1
  -7   3   2 59.3406 8.05609   2
  -6  -3   2 1.18167 1.80531   2
   6   3  -2 -2.2548 2.28552   1
  -6   3   2 1.09546 2.07540   2
  -5  -3   2 77.7333 9.02198   2
   5   3  -2 76.7159 9.21862   1
  -5   3   2 81.0541 8.21194   2
  -4  -3   2 52.4230 6.95626   2
   4   3  -2 49.5552 7.13590   1
  -4   3   2 55.0680 5.88922   2
  -3  -3   2 113.498 11.4400   1
   3  -3  -2 122.815 10.7045   2
  -3  -3   2 109.875 10.8793   2
   3   3  -2 118.694 10.7300   2
   3   3  -2 117.088 11.3367   1
  -3   3   2 124.440 10.2502   2
  -2  -3   2 12.4778 2.43334   2
  -2  -3   2 16.0753 3.08081   1
  -2   3   2 6.14968 1.16420   2
   2   3  -2 4.24305 2.01771   1
   2   3  -2 7.39669 1.90068   2
   1  -3  -2 257.547 18.9668   2
  -1  -3   2 230.993 19.7646   2
  -1  -3   2 246.648 19.7781   2
   1  -3  -2 235.178 19.6970   1
   1   3  -2 251.127 20.1676   1
   0  -3   2 14.3216 2.58475   1
   0  -3   2 13.6691 2.19559   2
   0  -3  -2 12.7540 2.14250   1
   0  -3   2 13.7398 2.25640   2
   0   3  -2 19.3666 2.08689   2
   0   3  -2 21.8573 2.53870   2
  -1  -3  -2 327.788 26.1767   1
   1  -3   2 351.195 26.0623   2
  -1  -3  -2 339.085 25.5859   2
   1  -3   2 345.032 26.3275   1
   1   3   2 295.452 25.9860   1
   1   3   2 307.444 25.2123   2
  -1   3  -2 329.417 25.9098   2
   2  -3   2 148.124 12.3514   2
  -2  -3  -2 136.175 12.1793   2
  -2  -3  -2 136.167 12.6136   1
  -2   3  -2 140.142 12.1678   2
   2   3   2 157.990 12.8951   1
   2   3   2 139.779 11.8974   2
  -3  -3  -2 701.392 56.0258   2
   3  -3   2 663.572 55.8339   2
   3   3   2 667.097 55.5672   2
   3   3   2 825.692 56.9603   1
  -3   3  -2 703.063 55.7869   2
  -4  -3  -2 112.896 11.3316   2
  -4   3  -2 114.083 11.0239   2
   4   3   2 112.639 11.6180   2
   4   3   2 119.505 11.9654   1
  -5  -3  -2 24.1131 4.87100   2
  -5   3  -2 26.3463 4.78671   2
   5   3   2 25.9437 5.22095   1
  -6  -3  -2 62.2450 8.77889   2
  -6   3  -2 64.7771 8.45451   2
   6   3   2 57.7730 9.01092   1
  -7  -3  -2 28.6109 5.82732   2
   7   3   2 23.9722 6.28655   1
  -7   3  -2 30.7764 5.93869   2
  -8  -3  -2 171.696 17.5853   2
   8   3   2 186.031 18.5690   1
  -8   3  -2 147.290 16.4921   2
  -8  -4   2 192.023 19.9894   2
  -8   4   2 222.243 19.0715   2
   8   4  -2 184.830 20.2924   1
  -7  -4   2 115.843 12.7996   2
  -7   4   2 122.344 12.1477   2
   7   4  -2 112.603 13.4313   1
  -6  -4   2 65.5335 9.13493   2
  -6   4   2 69.9308 7.81228   2
   6   4  -2 62.9780 9.63128   1
  -5  -4   2 116.530 11.4357   2
  -5   4   2 109.641 10.3788   2
   5   4  -2 99.2704 11.5016   1
  -4  -4   2 202.795 17.8370   2
  -4   4   2 204.800 16.6252   2
   4   4  -2 184.005 17.9565   1
   3  -4  -2 609.387 50.1923   2
  -3  -4   2 609.620 50.7639   2
   3   4  -2 660.725 51.4392   1
   3   4  -2 650.888 50.4968   2
  -3   4   2 666.149 49.6508   2
  -2  -4   2 184.299 14.7089   2
   2  -4  -2 173.602 13.8452   2
  -2  -4   2 169.652 15.1709   1
   2  -4  -2 157.300 14.4319   1
  -2   4   2 168.764 13.0519   2
   2   4  -2 151.840 14.8165   1
   2   4  -2 180.742 14.3681   2
  -1  -4   2 349.614 27.6759   2
   1  -4  -2 372.677 26.8627   2
  -1  -4   2 350.756 27.7749   2
  -1  -4   2 349.351 28.2749   1
   1  -4  -2 368.915 27.8762   1
   1   4  -2 320.395 27.3632   2
   1   4  -2 310.519 28.0196   1
   0  -4   2 195.700 15.3649   1
   0  -4   2 188.007 14.8578   2
   0  -4  -2 192.342 14.9835   1
   0  -4   2 201.926 14.7693   2
   0  -4  -2 173.765 13.8824   2
   0   4  -2 162.502 15.1369   1
   0   4  -2 163.483 14.4383   2
   0   4  -2 160.051 14.6198   2
   1  -4   2 344.866 27.9689   2
   1  -4   2 380.964 28.7841   1
  -1  -4  -2 351.769 28.5104   1
   1  -4   2 368.709 28.2660   2
  -1  -4  -2 352.344 27.6969   2
   1   4   2 342.207 27.1785   2
  -1   4  -2 293.984 28.4415   1
   1   4   2 363.929 28.4863   1
  -1   4  -2 392.805 28.2028   2
  -2  -4  -2 22.2571 3.50348   2
   2  -4   2 23.4883 3.88403   1
   2  -4   2 26.5781 3.79845   2
  -2  -4  -2 23.6684 4.01186   1
   2   4   2 28.6304 3.05749   2
  -2   4  -2 28.5785 3.73003   2
   2   4   2 28.3617 4.26327   1
  -3  -4  -2 9.76537 2.83242   1
   3  -4   2 8.25816 2.53853   2
  -3  -4  -2 11.7164 2.61234   2
   3   4   2 14.6064 2.65095   2
   3   4   2 8.72640 2.92675   1
  -3   4  -2 13.7678 2.64885   2
  -4  -4  -2 374.639 31.1299   2
  -4   4  -2 371.660 30.6061   2
   4   4   2 405.943 30.7357   2
   4   4   2 339.487 31.4468   1
  -5  -4  -2 26.2605 5.01072   2
  -5   4  -2 22.5416 4.39361   2
   5   4   2 19.6455 5.02392   1
  -6  -4  -2 57.8790 8.46318   2
   6   4   2 48.2253 8.22628   1
  -6   4  -2 57.0742 7.75075   2
  -7  -4  -2 18.0767 5.19994   2
  -7   4  -2 25.6924 4.97864   2
   7   4   2 17.3701 5.07543   1
  -8  -4  -2 29.1289 6.55477   2
  -8   4  -2 23.1824 5.60505   2
   8   4   2 19.6917 6.41319   1
  -8  -5   2 4.98198 3.68010   2
  -8   5   2 4.27050 2.75023   2
   8   5  -2 -1.0182 3.49607   1
  -7  -5   2 77.2290 10.9559   2
   7   5  -2 95.4773 11.6407   1
  -7   5   2 75.6843 8.83929   2
  -6  -5   2 68.4383 9.48034   2
   6   5  -2 63.8106 9.73916   1
  -6   5   2 79.6211 7.98369   2
  -5  -5   2 93.9463 10.8446   2
   5   5  -2 100.208 11.4131   1
  -5   5   2 114.927 9.94048   2
  -4  -5   2 26.4741 4.94955   2
  -4   5   2 28.7196 3.64725   2
   4   5  -2 29.8152 5.31261   1
  -3  -5   2 10.4234 2.63002   2
   3  -5  -2 7.02453 2.05824   2
   3   5  -2 13.0012 2.51001   2
   3   5  -2 7.87837 2.98796   1
  -3   5   2 8.88646 1.43623   2
  -2  -5   2 263.600 19.7571   2
  -2  -5   2 267.380 19.8639   2
   2  -5  -2 220.822 19.5254   1
  -2  -5   2 190.899 20.3968   1
   2  -5  -2 239.003 18.7491   2
   2   5  -2 223.252 19.9895   1
   2   5  -2 225.543 19.0464   2
   1  -5  -2 77.8046 7.89180   1
   1  -5  -2 90.4353 7.02726   2
  -1  -5   2 80.4487 7.82538   2
  -1  -5   2 81.6819 7.78854   2
  -1  -5   2 83.8786 8.44314   1
  -1   5   2 80.9637 8.00974   1
   1   5  -2 86.3295 8.55417   1
   1   5  -2 82.5033 7.44503   2
   0  -5  -2 398.232 33.4866   2
   0  -5   2 445.518 34.2677   2
   0  -5  -2 467.833 34.8243   1
   0  -5   2 431.834 34.4159   2
   0  -5   2 428.751 35.0032   1
   0   5  -2 478.587 35.3309   1
   0   5  -2 389.288 34.1400   2
   0   5   2 450.885 34.8056   1
  -1  -5  -2 25.9076 2.80085   2
   1  -5   2 29.7412 3.27500   2
  -1  -5  -2 24.3552 3.85253   1
   1  -5   2 29.9781 3.65701   2
   1   5   2 18.4168 3.43121   1
  -1   5  -2 15.6521 3.39041   1
  -1   5  -2 17.4116 2.92455   2
   2  -5   2 95.0866 9.26841   2
  -2  -5  -2 88.6244 8.96155   2
  -2  -5  -2 87.1839 9.68391   1
  -2   5  -2 105.314 9.09390   2
   2   5   2 98.3996 9.76883   1
   2   5   2 114.447 8.54936   2
  -3  -5  -2 245.304 24.3901   2
   3   5   2 319.518 25.6289   1
  -3   5  -2 291.514 24.3178   2
   3   5   2 333.129 24.2337   2
  -4  -5  -2 261.064 25.9201   2
  -4   5  -2 307.818 25.7084   2
   4   5   2 378.116 27.6879   1
   4   5   2 305.636 25.5631   2
  -5  -5  -2 19.9923 4.75455   2
   5   5   2 23.8418 5.20776   1
  -5   5  -2 30.4317 4.70182   2
  -6  -5  -2 187.936 19.0336   2
   6   5   2 206.419 19.8372   1
  -6   5  -2 204.515 18.1911   2
  -7  -5  -2 77.7558 10.9988   2
  -7   5  -2 79.3362 9.31954   2
   7   5   2 69.0189 10.9785   1
  -8  -5  -2 104.070 13.3886   2
  -8   5  -2 111.921 11.8238   2
   8   5   2 88.3135 13.5516   1
  -8  -6   2 77.2093 10.9134   2
   8   6  -2 67.8354 11.1628   1
  -7  -6   2 9.89478 3.85398   2
   7   6  -2 5.26604 3.42363   1
  -7   6   2 5.28369 2.33534   2
  -6  -6   2 76.6655 10.4272   2
   6   6  -2 70.1173 10.5155   1
  -6   6   2 79.3373 7.84908   2
  -5  -6   2 81.9201 9.19729   2
   5   6  -2 66.2875 8.96538   1
  -4  -6   2 28.7231 5.07379   2
  -4   6   2 32.5847 3.35364   2
   4   6  -2 23.2964 4.93801   1
  -3  -6   2 326.869 29.7226   2
   3  -6  -2 393.685 29.2446   2
   3   6  -2 353.235 29.6856   2
   3   6  -2 366.013 30.6657   1
   2  -6  -2 116.323 10.2421   2
  -2  -6   2 107.657 10.9606   2
   2   6  -2 130.401 10.6430   2
   2   6  -2 123.944 11.7917   1
   1  -6  -2 158.014 12.4711   2
  -1  -6   2 165.640 13.5315   2
  -1  -6   2 150.784 13.1905   2
   1  -6  -2 165.050 13.7593   1
   1   6  -2 153.956 14.1127   1
  -1   6   2 125.708 13.4198   1
   1   6  -2 148.890 12.7697   2
   0  -6  -2 110.823 8.76025   2
   0  -6   2 113.154 9.48605   2
   0  -6  -2 107.046 10.0420   1
   0  -6   2 116.466 9.68698   2
   0   6   2 94.8254 9.81496   1
   0   6  -2 83.8416 10.0301   1
  -1  -6  -2 388.872 28.3869   2
   1  -6   2 397.393 28.7877   2
  -1  -6  -2 348.488 29.4625   1
   1  -6   2 336.665 28.7885   2
   1   6   2 329.033 29.2429   1
  -1   6  -2 345.599 28.5459   2
  -1   6  -2 356.572 29.8093   1
   2  -6   2 104.151 10.5767   2
  -2  -6  -2 130.420 10.5847   2
   2   6   2 114.216 9.54002   2
  -2   6  -2 102.575 10.1398   2
   2   6   2 131.282 11.5326   1
  -3  -6  -2 1.83783 1.71550   2
   3   6   2 5.12775 1.64022   2
   3   6   2 4.30017 2.19298   1
  -3   6  -2 6.98208 2.03698   2
  -4  -6  -2 152.370 15.6986   2
  -4   6  -2 169.387 15.1710   2
   4   6   2 194.567 16.8939   1
   4   6   2 175.214 15.0701   2
  -5  -6  -2 76.3309 10.3868   2
   5   6   2 101.368 10.8802   1
  -5   6  -2 86.1675 9.16598   2
  -6  -6  -2 35.9946 6.88997   2
  -6   6  -2 56.6296 7.08995   2
   6   6   2 46.5364 8.16669   1
  -7  -6  -2 11.0149 4.01611   2
  -7   6  -2 17.9968 3.87216   2
   7   6   2 11.6168 5.12320   1
  -8  -6  -2 2.32932 3.40907   2
  -8   6  -2 4.48738 3.38363   2
   8   6   2 7.05333 3.77616   1
  -7  -7   2 42.9270 8.30172   2
   7   7  -2 67.3243 10.1086   1
  -6  -7   2 14.1233 4.22406   2
   6   7  -2 18.3746 5.41321   1
  -5  -7   2 151.652 15.1124   2
   5   7  -2 139.131 15.5073   1
  -5   7   2 156.820 12.6427   2
  -4  -7   2 191.299 18.0959   2
   4   7  -2 214.649 18.9529   1
  -4   7   2 193.691 15.4217   2
  -3  -7   2 9.49495 2.75062   2
   3  -7  -2 12.3212 2.60244   2
   3   7  -2 13.1412 3.59231   1
   2  -7  -2 141.231 12.6330   2
  -2  -7   2 163.882 13.7227   2
   2   7  -2 154.065 12.9066   2
   2   7  -2 141.133 14.1285   1
  -1  -7   2 47.2911 5.49034   2
   1  -7  -2 55.2735 4.99573   2
  -1   7   2 48.4099 5.94382   1
   1   7  -2 50.2794 6.51346   1
   1   7  -2 44.6774 4.93719   2
   0  -7  -2 98.2180 8.68646   2
   0  -7  -2 95.2698 8.87273   2
   0  -7   2 119.954 10.3767   2
   0  -7   2 97.1068 9.32305   2
   0   7   2 112.581 10.3042   1
   0   7  -2 104.727 10.5898   1
   1  -7   2 136.969 10.7212   2
  -1  -7  -2 109.512 10.1059   2
  -1   7  -2 123.212 11.9414   1
   1   7   2 116.562 11.4188   1
  -1   7  -2 108.221 10.2468   2
   2  -7   2 43.3082 5.12018   2
  -2  -7  -2 43.3351 5.10121   2
  -2   7  -2 48.5829 5.04102   2
   2   7   2 49.9842 6.72441   1
   2   7   2 44.2754 4.05962   2
  -3  -7  -2 105.328 11.2315   2
   3   7   2 130.944 10.4593   2
   3   7   2 121.457 12.1715   1
  -3   7  -2 117.643 10.8061   2
  -4  -7  -2 39.8327 6.07735   2
  -4   7  -2 45.5210 5.27327   2
   4   7   2 41.7818 5.25523   2
   4   7   2 36.3198 6.46453   1
  -5  -7  -2 75.6880 10.3813   2
  -5   7  -2 96.4534 9.16781   2
   5   7   2 84.0697 10.4146   1
  -6  -7  -2 148.719 16.2859   2
   6   7   2 189.519 17.9040   1
  -6   7  -2 157.051 15.0803   2
  -7  -7  -2 19.9987 5.57593   2
   7   7   2 14.7437 5.58350   1
  -7   7  -2 10.2116 3.32413   2
  -7  -8   2 -0.0891 3.02411   2
   7   8  -2 0.29400 3.48288   1
  -6  -8   2 10.4715 4.00316   2
   6   8  -2 19.5033 5.76121   1
  -5  -8   2 48.0843 7.46343   2
   5   8  -2 39.8647 7.22571   1
  -4  -8   2 7.81787 3.18417   2
   4   8  -2 7.56352 3.65642   1
  -3  -8   2 195.023 17.9014   2
   3   8  -2 204.447 18.8937   1
   2  -8  -2 5.60833 1.76953   2
  -2  -8   2 6.53174 2.37525   2
   2   8  -2 5.90148 2.98168   1
   2   8  -2 4.99914 1.78011   2
   1  -8  -2 209.481 16.3844   2
  -1  -8   2 193.503 17.2296   2
   1  -8  -2 205.557 16.6347   2
   1   8  -2 209.596 18.5031   1
  -1   8   2 197.102 18.0185   1
   1   8  -2 189.063 16.4772   2
   0  -8  -2 28.9368 3.35962   2
   0  -8   2 29.9107 4.23900   2
   0  -8  -2 34.1853 4.05374   2
   0   8   2 27.8368 4.83362   1
   0   8  -2 26.2645 5.02958   1
   1  -8   2 118.320 10.0254   2
  -1  -8  -2 115.781 9.69616   2
  -1   8  -2 88.5640 10.9464   1
   1   8   2 99.6784 10.6654   1
  -2  -8  -2 150.597 14.2584   2
   2  -8   2 176.184 14.5130   2
  -2   8  -2 160.209 13.9184   2
   2   8   2 173.130 15.5704   1
  -3  -8  -2 50.0676 6.92510   2
  -3   8  -2 58.7372 6.02719   2
   3   8   2 54.5736 7.24063   1
   3   8   2 59.9963 5.46501   2
  -4  -8  -2 64.0609 8.66166   2
  -4   8  -2 78.7549 7.39471   2
   4   8   2 63.9369 8.58369   1
  -5  -8  -2 106.498 11.7446   2
   5   8   2 117.391 13.0678   1
  -6  -8  -2 81.6468 11.1220   2
   6   8   2 82.2649 10.8155   1
  -6   8  -2 87.4589 9.00795   2
  -7  -8  -2 16.8727 5.57669   2
   7   8   2 33.2636 7.39845   1
  -7  -9   2 80.8605 11.2263   2
  -6  -9   2 35.7302 7.32454   2
   6   9  -2 49.6356 8.54469   1
  -5  -9   2 152.104 16.4481   2
   5   9  -2 187.022 17.9646   1
  -4  -9   2 82.3162 9.92349   2
   4   9  -2 107.125 11.6995   1
  -3  -9   2 57.7681 8.07372   2
   3   9  -2 79.1951 9.39819   1
  -2  -9   2 27.8199 4.32185   2
   2   9  -2 20.4479 4.79286   1
   2   9  -2 19.6569 3.19618   2
   1  -9  -2 14.4307 2.79294   2
  -1  -9   2 19.4091 3.54572   2
   1  -9  -2 16.1965 2.56784   2
  -1   9   2 13.1747 3.86062   1
   0  -9  -2 40.6808 4.83009   2
   0  -9   2 44.1221 5.68939   2
   0  -9  -2 39.6702 4.56848   2
   0   9   2 51.0683 6.34089   1
   0   9  -2 49.5412 7.13304   1
  -1  -9  -2 94.2581 8.80077   2
   1  -9   2 109.433 9.32873   2
  -1   9  -2 78.0963 10.0679   1
  -2  -9  -2 0.52523 1.43593   2
   2  -9   2 -0.4064 1.40796   2
   2   9   2 2.08500 2.41504   1
  -3  -9  -2 63.7784 7.25271   2
   3  -9   2 64.0164 6.95468   2
   3   9   2 50.8037 8.15232   1
  -4  -9  -2 1.11710 1.98570   2
   4   9   2 7.12133 3.45455   1
  -4   9  -2 6.67221 1.88057   2
  -5  -9  -2 21.9051 4.82827   2
   5   9   2 27.6652 5.89262   1
  -6  -9  -2 26.8442 6.08881   2
   6   9   2 25.0729 6.54987   1
   7   9   2 9.39528 5.11802   1
  -6 -10   2 19.0991 5.44366   2
   6  10  -2 24.3869 6.07272   1
  -5 -10   2 6.06534 3.09946   2
   5  10  -2 2.39014 3.62964   1
  -4 -10   2 12.7780 3.74674   2
   4  10  -2 14.4787 4.95424   1
  -3 -10   2 59.6901 7.99536   2
   3  10  -2 63.5643 9.25463   1
   2 -10  -2 1.22382 1.16576   2
  -2 -10   2 2.78934 2.00917   2
   2  10  -2 4.49358 2.56024   1
  -1 -10   2 47.2996 6.35442   2
   1 -10  -2 51.2980 5.26248   2
   1  10  -2 48.3201 7.70759   1
  -1  10   2 44.1076 7.09387   1
   0 -10   2 67.6141 7.76914   2
   0 -10  -2 73.3262 7.30612   2
   0  10   2 87.0179 9.26141   1
   0  10  -2 81.6523 9.49133   1
  -1 -10  -2 34.9802 5.00658   2
   1 -10   2 43.6643 5.61033   2
  -1  10  -2 40.5201 7.06910   1
   1  10   2 45.7923 6.99148   1
  -2 -10  -2 117.724 10.9099   2
   2 -10   2 109.991 10.7687   2
   2  10   2 111.892 12.2377   1
  -3 -10  -2 18.6829 3.89212   2
   3 -10   2 18.8478 3.58985   2
   3  10   2 22.9419 5.29121   1
  -4 -10  -2 41.8921 6.52151   2
   4 -10   2 47.2790 6.34716   2
   4  10   2 35.7218 7.08295   1
  -5 -10  -2 48.3260 7.94856   2
   5  10   2 63.7080 9.66335   1
  -6 -10  -2 5.15024 3.00719   2
   6  10   2 6.70681 3.64276   1
  -5 -11   2 79.1588 10.5832   2
   5  11  -2 74.7104 11.2440   1
  -4 -11   2 43.3203 7.39711   2
   4  11  -2 55.7322 9.02087   1
  -3 -11   2 0.00564 1.86154   2
   3  11  -2 -1.0749 2.64750   1
  -1 -11   2 21.1964 4.04556   2
   1 -11  -2 18.2159 3.18891   2
  -1  11   2 17.5987 4.62741   1
   1  11  -2 14.3217 4.24245   1
   0 -11  -2 114.761 10.0551   2
   0 -11   2 123.674 10.8536   2
   0  11  -2 91.5035 11.6320   1
   0  11   2 96.9164 11.4430   1
   1 -11   2 59.6518 6.73830   2
  -1 -11  -2 50.5237 6.19010   2
   1  11   2 63.4827 7.95792   1
  -1  11  -2 55.6893 8.62571   1
  -2 -11  -2 45.4437 6.53800   2
   2 -11   2 62.3999 6.58851   2
   2  11   2 49.6607 7.73433   1
  -3 -11  -2 13.5493 3.60159   2
   3 -11   2 18.6221 3.89654   2
   3  11   2 12.2888 4.66475   1
   4 -11   2 34.7510 5.31289   2
  -4 -11  -2 20.5083 4.74913   2
   4  11   2 27.6602 5.88353   1
   5 -11   2 5.09378 2.36038   2
  -5 -11  -2 8.37341 3.74476   2
   5  11   2 8.79109 4.63460   1
  -4 -12   2 -0.5627 2.55118   2
   4  12  -2 0.58909 3.48740   1
  -3 -12   2 16.9911 4.02554   2
   3  12  -2 12.5733 4.30044   1
  -2 -12   2 11.5054 3.43802   2
   2  12  -2 12.9040 4.22400   1
  -1 -12   2 18.0924 3.99206   2
   1  12  -2 15.2960 4.90025   1
   0 -12   2 58.2642 7.19726   2
   0  12  -2 64.0642 9.52191   1
   0  12   2 79.0856 9.43213   1
   1 -12   2 3.46804 2.22310   2
  -1  12  -2 5.79874 3.66354   1
   1  12   2 1.18518 3.01425   1
  -2 -12  -2 51.2913 6.99260   2
   2 -12   2 61.8098 6.89923   2
   2  12   2 53.4021 8.60582   1
  -3 -12  -2 8.56607 3.02085   2
   3 -12   2 6.82701 2.57044   2
   3  12   2 4.12373 3.60151   1
   4 -12   2 36.7716 5.78993   2
  -4 -12  -2 23.2196 5.13769   2
   4  12   2 33.7655 6.73551   1
  -3 -13   2 0.82637 2.37639   2
   3  13  -2 -1.3638 1.79719   1
  -2 -13   2 75.9841 9.16421   2
   2  13  -2 95.0773 11.6606   1
  -1 -13   2 2.42419 2.22677   2
   1  13  -2 -0.4673 2.94405   1
   0 -13   2 107.413 10.4622   2
   0  13  -2 92.9713 11.8081   1
   0  13   2 94.6298 11.7959   1
   1 -13   2 26.7861 4.68601   2
   1  13   2 25.0418 5.98371   1
   2 -13   2 11.3250 3.07632   2
   2  13   2 1.36158 3.24264   1
  -9   0   3 9.91238 4.11905   2
   9   0  -3 11.5774 4.66613   1
   8   0  -3 30.2238 7.27976   1
  -8   0   3 35.8678 6.53697   2
   7   0  -3 65.0105 9.72661   1
  -7   0   3 47.9983 7.71234   2
  -6   0   3 21.6367 4.78579   2
   6   0  -3 32.0246 6.26097   1
  -5   0   3 183.998 16.3078   2
   5   0  -3 173.998 17.0379   1
  -4   0   3 17.8191 3.54016   2
   4   0  -3 15.8851 3.59200   1
   3   0  -3 413.771 30.3503   2
  -3   0   3 380.365 30.1370   2
   3   0  -3 331.618 30.2831   1
  -2   0   3 489.007 36.0413   2
   2   0  -3 478.983 36.0515   2
   2   0  -3 406.768 36.0483   1
  -1   0   3 15.7896 2.05706   2
   1   0  -3 16.0545 2.10165   2
   1   0  -3 16.0615 2.05385   2
  -1   0   3 15.6400 2.02797   2
   1   0  -3 13.6412 1.78014   1
  -1   0   3 13.4415 1.94757   1
   0   0   3 388.332 32.6693   2
   0   0  -3 396.517 32.4310   1
   0   0  -3 463.518 32.7046   2
   0   0  -3 435.732 32.7594   2
   0   0   3 428.830 32.6492   2
   0   0   3 428.389 32.4536   1
   1   0   3 325.651 26.5853   2
  -1   0  -3 344.913 26.6927   2
  -2   0  -3 76.3534 6.82668   2
   2   0   3 64.0472 6.65702   2
  -3   0  -3 62.9337 7.37746   2
   3   0   3 85.2236 7.78318   2
  -4   0  -3 496.834 40.3355   2
  -5   0  -3 36.3376 5.68852   2
  -6   0  -3 77.8712 9.07484   2
  -7   0  -3 121.648 12.9231   2
  -8   0  -3 71.0785 10.0723   2
   8   0   3 63.1782 10.6800   1
   9  -1  -3 45.5705 8.98788   1
  -9  -1   3 53.6421 8.69133   2
  -9   1   3 47.9377 8.28272   2
   9   1  -3 58.7844 9.94683   1
  -8  -1   3 2.16873 2.62920   2
   8  -1  -3 -2.9728 3.02416   1
   8   1  -3 4.58079 3.44319   1
  -8   1   3 0.07415 2.77307   2
  -7  -1   3 202.834 18.8837   2
   7  -1  -3 182.450 19.2977   1
  -7   1   3 195.881 18.4797   2
   7   1  -3 206.869 19.7924   1
  -6  -1   3 73.0051 9.06690   2
  -6   1   3 54.7085 7.72387   2
   6   1  -3 65.1613 9.39596   1
  -5  -1   3 680.070 53.0947   2
  -5   1   3 678.427 52.7683   2
   5   1  -3 619.302 53.4824   1
  -4  -1   3 83.7837 8.77269   2
   4   1  -3 90.3510 9.49886   1
  -4   1   3 88.1470 8.76938   2
  -3  -1   3 474.874 40.0427   2
   3  -1  -3 492.218 39.9756   2
  -3   1   3 471.278 39.7230   2
   3   1  -3 586.270 40.3596   2
   3   1  -3 500.572 40.4882   1
  -2  -1   3 393.865 30.2734   1
  -2  -1   3 373.841 29.9481   2
   2  -1  -3 386.226 29.7769   2
   2   1  -3 426.561 30.0820   2
  -2   1   3 361.224 29.4223   2
  -2   1   3 345.544 29.5187   2
   2   1  -3 355.801 30.0615   1
   1  -1  -3 399.333 29.7957   2
  -1  -1   3 380.662 30.0878   2
  -1  -1   3 372.629 30.1602   1
  -1  -1   3 379.973 30.1215   2
   1  -1  -3 393.524 29.7171   2
  -1   1   3 410.209 29.5824   2
   1   1  -3 352.294 30.0947   2
  -1   1   3 388.820 29.6296   2
   1   1  -3 366.676 30.1030   1
   1   1  -3 391.452 30.0879   2
   0  -1   3 2247.75 170.880   1
   0  -1   3 2190.86 170.896   2
   0  -1   3 2164.13 170.718   2
   0  -1  -3 2402.75 170.580   2
   0  -1  -3 2446.35 170.418   2
   0   1  -3 2130.47 170.797   2
   0   1   3 2192.04 173.713   2
   0   1  -3 1991.82 171.192   1
   0   1  -3 2281.08 171.233   2
   1  -1   3 2937.19 205.467   2
  -1  -1  -3 2485.68 205.545   2
  -1   1  -3 2733.69 206.495   2
   1   1   3 2594.97 205.458   2
  -2  -1  -3 343.029 28.7263   2
   2  -1   3 368.755 28.8638   2
   2   1   3 368.545 28.7150   2
  -2   1  -3 358.754 28.8246   2
  -3  -1  -3 324.731 25.7982   2
   3  -1   3 285.594 25.5262   2
   3   1   3 314.146 25.5989   2
  -3   1  -3 323.022 25.7242   2
  -4  -1  -3 165.166 14.3669   2
  -4   1  -3 142.117 13.8724   2
  -5  -1  -3 2.74781 1.91142   2
  -5   1  -3 1.91422 2.29666   2
  -6  -1  -3 16.0930 4.41580   2
   6   1   3 15.4361 4.84111   1
  -6   1  -3 24.3133 4.78789   2
  -7  -1  -3 8.24961 3.72319   2
   7   1   3 13.0027 4.78327   1
  -7   1  -3 9.57125 3.62602   2
  -8  -1  -3 30.7811 6.45960   2
  -8   1  -3 37.1135 6.99457   2
   8   1   3 27.8205 6.73293   1
  -9   1  -3 21.6715 6.12922   2
   9  -2  -3 8.16887 4.72929   1
  -9  -2   3 7.15048 4.17135   2
  -9   2   3 9.99119 3.50631   2
   9   2  -3 11.1882 4.63049   1
  -8  -2   3 39.9934 7.06367   2
   8  -2  -3 36.7968 8.11550   1
   8   2  -3 23.8818 6.88013   1
  -8   2   3 47.4791 7.22958   2
  -7  -2   3 15.3225 4.49172   2
   7   2  -3 11.5949 4.61309   1
  -7   2   3 14.5577 3.73247   2
  -6  -2   3 122.599 12.8357   2
  -6   2   3 126.890 12.1646   2
   6   2  -3 117.932 13.3374   1
  -5  -2   3 36.9779 5.84646   2
  -5   2   3 36.7987 5.35980   2
   5   2  -3 42.4067 6.64855   1
   4  -2  -3 97.1315 9.73777   2
  -4  -2   3 76.3939 8.87837   2
   4   2  -3 100.571 9.80371   1
  -4   2   3 81.6762 8.47278   2
  -3  -2   3 666.676 51.7374   2
   3  -2  -3 697.150 51.5017   2
  -3  -2   3 621.004 52.0032   1
   3   2  -3 603.752 51.8843   1
   3   2  -3 658.011 51.5423   2
  -3   2   3 674.574 51.0740   2
  -2  -2   3 318.778 26.8573   2
  -2  -2   3 309.699 26.8983   2
   2  -2  -3 358.100 26.5969   2
  -2  -2   3 350.483 27.3750   1
  -2   2   3 318.826 26.1398   2
   2   2  -3 334.734 26.8730   2
  -2   2   3 327.613 26.0891   2
   2   2  -3 369.868 27.4069   1
  -1  -2   3 5.53261 1.67920   1
  -1  -2   3 3.88300 1.50870   2
   1  -2  -3 3.75842 0.70089   2
  -1  -2   3 4.63599 1.58495   2
   1  -2  -3 5.10019 0.77992   2
   1   2  -3 16.4071 2.38505   2
   1   2  -3 10.0186 1.80263   2
   1   2  -3 13.9791 2.16046   1
   0  -2   3 32.3933 3.32056   1
   0  -2  -3 21.4153 2.38766   1
   0  -2   3 20.6493 2.98014   2
   0  -2   3 28.8174 3.05950   2
   0   2  -3 25.7477 3.19689   1
   0   2  -3 18.5111 2.87294   2
   0   2  -3 23.9080 2.93561   2
   0   2   3 25.4156 2.42193   1
  -1  -2  -3 523.261 43.3664   1
   1  -2   3 549.641 43.5369   2
   1  -2   3 556.884 43.3391   2
   1  -2   3 559.583 43.6070   1
  -1  -2  -3 622.751 43.2689   2
   1   2   3 517.916 43.3359   1
  -1   2  -3 654.386 43.7224   2
   1   2   3 495.464 42.8671   2
   2  -2   3 304.697 24.5588   2
  -2  -2  -3 273.354 24.3209   2
   2   2   3 309.516 24.8234   1
  -2   2  -3 350.493 24.7645   2
   2   2   3 283.993 24.1689   2
   3  -2   3 6.56230 2.27841   2
  -3  -2  -3 4.08191 1.98201   2
  -3   2  -3 6.63980 2.31181   2
   3   2   3 5.10835 1.95146   2
   3   2   3 2.65124 2.05143   1
  -4  -2  -3 759.909 60.8271   2
  -4   2  -3 788.875 60.7468   2
   4   2   3 748.098 61.3823   1
  -5  -2  -3 203.293 18.0696   2
  -5   2  -3 205.811 17.8275   2
   5   2   3 175.496 18.1604   1
  -6  -2  -3 122.817 12.6243   2
   6   2   3 113.072 13.0956   1
  -6   2  -3 111.229 12.0593   2
  -7  -2  -3 111.198 12.7492   2
  -7   2  -3 121.771 12.6569   2
   7   2   3 109.531 13.5167   1
  -8  -2  -3 34.0612 6.84849   2
   8   2   3 39.0322 8.15490   1
  -8   2  -3 37.0270 7.00454   2
   9  -3  -3 71.8001 11.4197   1
  -9   3   3 60.2523 9.00830   2
  -8  -3   3 40.8784 8.12573   2
  -8   3   3 65.7589 8.57448   2
   8   3  -3 86.1806 11.7294   1
  -7  -3   3 177.485 17.8060   2
  -7   3   3 177.581 17.1043   2
   7   3  -3 197.017 18.8770   1
  -6  -3   3 132.840 14.2522   2
  -6   3   3 152.323 13.8369   2
   6   3  -3 146.902 15.3059   1
  -5  -3   3 125.474 12.2558   2
  -5   3   3 119.136 11.2379   2
   5   3  -3 111.518 12.2327   1
  -4  -3   3 197.121 19.0920   2
   4  -3  -3 255.340 20.1205   2
  -4   3   3 243.435 18.5996   2
   4   3  -3 192.792 19.5325   1
  -3  -3   3 451.376 36.4506   1
  -3  -3   3 461.939 36.0215   2
   3  -3  -3 479.208 35.5273   2
   3   3  -3 416.192 35.5093   2
   3   3  -3 402.194 36.0502   1
  -3   3   3 455.113 34.8459   2
  -2  -3   3 429.870 33.7059   2
   2  -3  -3 367.613 32.8403   2
  -2  -3   3 462.691 34.3114   1
  -2  -3   3 369.293 33.4868   2
   2   3  -3 440.916 33.5523   2
   2   3  -3 421.827 34.0389   1
  -2   3   3 455.175 32.1992   2
  -1  -3   3 68.1394 5.75537   2
  -1  -3   3 48.6909 5.34079   2
   1  -3  -3 46.2444 4.99197   1
  -1  -3   3 53.6991 5.76804   1
   1   3  -3 61.0282 5.83053   1
   1   3  -3 58.6367 5.59167   2
   1   3  -3 53.1425 5.27765   2
   0  -3   3 242.458 20.0834   1
   0  -3   3 225.289 19.6281   2
   0  -3   3 227.888 19.7771   2
   0  -3  -3 237.675 19.5377   1
   0   3  -3 242.092 19.6600   2
   0   3   3 261.153 19.6309   1
   0   3  -3 285.625 20.0651   2
   0   3  -3 247.341 20.1314   1
  -1  -3  -3 25.7602 2.52251   2
   1  -3   3 29.4889 3.47112   1
  -1  -3  -3 23.1532 2.98939   1
   1  -3   3 26.1426 2.97580   2
   1  -3   3 25.7816 3.31115   2
  -1   3  -3 25.5104 3.30795   2
   1   3   3 19.6522 1.90700   2
   1   3   3 18.4643 2.87051   1
  -2  -3  -3 312.493 25.1983   2
  -2  -3  -3 308.587 25.5842   1
   2  -3   3 316.035 25.4309   2
  -2   3  -3 329.330 25.3974   2
   2   3   3 294.623 24.7617   2
   2   3   3 318.370 25.6500   1
  -3  -3  -3 316.622 26.4465   2
   3  -3   3 296.306 26.2702   2
   3   3   3 323.944 26.9626   1
  -3   3  -3 331.721 26.4186   2
   3   3   3 332.667 26.1047   2
  -4  -3  -3 21.6483 4.14689   2
   4   3   3 16.6956 3.92426   1
   4   3   3 16.5807 3.47264   2
  -4   3  -3 15.5527 3.50751   2
  -5  -3  -3 129.600 12.8121   2
   5   3   3 131.109 13.6354   1
  -5   3  -3 122.162 12.3410   2
  -6  -3  -3 17.8704 4.69228   2
   6   3   3 15.6225 5.18692   1
  -6   3  -3 26.3010 5.08355   2
  -7  -3  -3 60.9269 9.51138   2
  -7   3  -3 76.4797 9.51797   2
   7   3   3 61.3770 9.90856   1
  -8  -3  -3 61.3005 10.2513   2
   8   3   3 73.1673 11.5305   1
  -8   3  -3 77.8426 10.0340   2
  -8  -4   3 55.1804 9.11990   2
  -8   4   3 60.0403 8.14484   2
   8   4  -3 70.5134 10.7818   1
  -7  -4   3 4.85236 2.78599   2
  -7   4   3 7.15717 2.77447   2
   7   4  -3 2.65982 3.50395   1
  -6  -4   3 89.1805 10.7903   2
  -6   4   3 112.358 10.3303   2
   6   4  -3 96.5998 11.4217   1
  -5  -4   3 69.0955 8.45445   2
   5   4  -3 74.3488 8.99828   1
  -5   4   3 77.6884 7.71148   2
  -4  -4   3 98.7758 10.4428   2
  -4   4   3 106.180 9.15728   2
   4   4  -3 98.4407 10.6648   1
  -3  -4   3 181.705 16.9305   2
   3  -4  -3 188.390 16.3495   2
   3   4  -3 194.732 17.4732   1
  -3   4   3 206.182 15.5636   2
   3   4  -3 197.759 16.7124   2
   2  -4  -3 312.754 25.4370   2
  -2  -4   3 302.543 26.8103   1
   2  -4  -3 312.159 26.1745   1
  -2  -4   3 341.798 26.5563   2
  -2  -4   3 368.641 26.6706   2
   2   4  -3 322.295 26.8274   1
   2   4  -3 313.410 26.0747   2
  -1  -4   3 356.482 29.0327   2
  -1  -4   3 337.032 28.8686   2
  -1  -4   3 365.070 29.5539   1
   1  -4  -3 387.254 28.9414   1
   1   4  -3 375.895 28.8200   2
   1   4  -3 347.830 29.3855   1
   0  -4   3 598.792 45.1592   1
   0  -4   3 557.181 44.6539   2
   0  -4   3 536.913 44.4318   2
   0  -4  -3 587.525 44.5768   1
   0   4  -3 522.581 44.3034   2
   0   4  -3 628.151 45.2968   1
   0   4  -3 558.380 44.6297   2
   1  -4   3 567.655 44.7717   2
  -1  -4  -3 574.959 44.0547   2
   1  -4   3 527.223 44.4387   2
  -1  -4  -3 540.901 44.8070   1
   1  -4   3 575.300 45.1402   1
   1   4   3 657.612 45.0031   1
  -1   4  -3 596.107 44.7507   2
  -1   4  -3 517.282 45.0562   1
   2  -4   3 266.830 20.4759   2
  -2  -4  -3 247.172 20.6259   1
  -2  -4  -3 236.074 19.9759   2
   2  -4   3 235.088 20.5230   1
   2   4   3 249.249 19.4391   2
  -2   4  -3 237.325 20.1083   2
   2   4   3 236.201 20.4930   1
  -3  -4  -3 65.8424 6.60309   2
  -3  -4  -3 54.9867 6.79498   1
  -3   4  -3 58.0403 6.34989   2
   3   4   3 53.9501 6.82362   1
   3   4   3 53.2698 5.77342   2
  -4  -4  -3 232.188 18.2507   2
   4   4   3 194.369 17.1533   2
   4   4   3 186.117 18.2488   1
  -4   4  -3 187.538 17.2802   2
  -5  -4  -3 13.4769 3.80174   2
   5   4   3 8.79819 3.46717   1
  -5   4  -3 11.5902 3.10123   2
  -6  -4  -3 194.943 20.5419   2
   6   4   3 256.885 22.3980   1
  -6   4  -3 232.618 20.4780   2
  -7  -4  -3 113.522 13.1024   2
   7   4   3 101.615 13.3535   1
  -7   4  -3 123.394 12.4865   2
  -8  -4  -3 0.06870 3.19439   2
  -8   4  -3 -3.9940 2.20812   2
   8   4   3 1.60334 2.94317   1
  -8  -5   3 25.2720 6.48972   2
   8   5  -3 19.1895 5.66877   1
  -7  -5   3 158.052 16.1395   2
   7   5  -3 138.744 15.9810   1
  -7   5   3 158.161 14.2418   2
  -6  -5   3 4.81488 2.54660   2
   6   5  -3 5.47045 3.09263   1
  -6   5   3 8.91993 2.46610   2
  -5  -5   3 57.1077 8.13947   2
   5   5  -3 58.3695 8.56420   1
  -5   5   3 61.5542 6.16208   2
  -4  -5   3 160.378 15.4769   2
  -4   5   3 168.635 13.6647   2
   4   5  -3 168.724 15.9568   1
  -3  -5   3 182.852 16.6458   2
   3  -5  -3 181.825 15.7481   2
   3   5  -3 201.335 17.3654   1
   2  -5  -3 620.451 51.5019   2
  -2  -5   3 634.659 52.6515   2
  -2  -5   3 613.600 52.5124   2
   2  -5  -3 746.238 52.7902   1
   2   5  -3 670.632 53.2097   1
   2   5  -3 717.391 52.3601   2
  -1  -5   3 356.082 30.8535   1
  -1  -5   3 393.324 30.4475   2
   1  -5  -3 354.419 29.0018   2
   1  -5  -3 343.619 30.1343   1
  -1  -5   3 366.224 30.1833   2
   1   5  -3 400.507 30.0471   2
   1   5  -3 445.316 31.2781   1
   0  -5  -3 12.7923 2.58618   1
   0  -5  -3 13.7407 1.58504   2
   0  -5   3 11.6984 2.67415   2
   0  -5   3 17.7475 3.43256   1
   0  -5   3 19.5873 2.91899   2
   0   5   3 27.3127 3.54709   1
   0   5  -3 20.9056 3.48875   1
   0   5  -3 25.7094 3.05628   2
   0   5  -3 27.8945 3.38390   2
  -1  -5  -3 94.1086 10.0321   1
   1  -5   3 107.339 10.1140   2
   1  -5   3 113.595 9.91279   2
  -1  -5  -3 106.343 9.28867   2
  -1   5  -3 113.677 9.96905   2
  -1   5  -3 116.217 10.7281   1
   1   5   3 136.706 10.5929   1
  -2  -5  -3 184.962 18.1317   1
   2  -5   3 224.916 18.0886   2
  -2  -5  -3 209.930 17.6136   2
  -2   5  -3 210.655 17.7770   2
   2   5   3 227.629 16.8361   2
   2   5   3 204.905 18.2450   1
  -3  -5  -3 146.785 14.5009   2
   3   5   3 166.475 13.9163   2
   3   5   3 164.618 15.2070   1
  -3   5  -3 180.083 14.5635   2
  -4  -5  -3 17.1875 3.99965   2
   4   5   3 16.0029 3.89514   1
   4   5   3 14.7325 3.09351   2
  -4   5  -3 17.6536 3.63976   2
  -5  -5  -3 51.4184 8.20938   2
   5   5   3 69.3683 9.56584   1
  -5   5  -3 74.6344 8.04758   2
  -6  -5  -3 56.9065 9.45158   2
   6   5   3 81.5719 11.2852   1
  -6   5  -3 95.8488 9.62057   2
  -7  -5  -3 65.3916 9.96548   2
   7   5   3 70.4775 10.9612   1
  -7   5  -3 66.9397 9.04407   2
  -8  -5  -3 22.6877 5.85498   2
   8   5   3 38.2602 8.18746   1
  -8   5  -3 27.2694 5.79828   2
  -8  -6   3 39.5991 8.17810   2
   8   6  -3 57.3960 9.79467   1
  -7  -6   3 10.2097 3.81748   2
   7   6  -3 13.8090 5.19607   1
  -6  -6   3 82.4979 11.1257   2
   6   6  -3 77.5646 11.4323   1
  -6   6   3 92.5222 8.35904   2
  -5  -6   3 71.8648 9.19417   2
   5   6  -3 57.6986 9.10720   1
  -4  -6   3 48.1037 6.62968   2
  -4   6   3 43.1171 3.59181   2
  -4   6   3 37.4943 3.53446   2
   4   6  -3 47.7079 7.01093   1
   3  -6  -3 161.281 13.3762   2
  -3  -6   3 158.729 14.4241   2
   3   6  -3 143.713 14.6187   1
   2  -6  -3 82.8510 8.40569   1
  -2  -6   3 85.1157 8.55216   2
   2  -6  -3 77.0660 7.34562   2
   2   6  -3 99.3855 9.52813   1
   2   6  -3 85.2497 8.07413   2
  -1  -6   3 331.251 27.8230   2
  -1  -6   3 342.771 27.1987   2
   1  -6  -3 333.083 25.9820   2
   1  -6  -3 354.745 27.4013   1
   1   6  -3 341.792 26.7987   2
   1   6  -3 337.369 27.9845   1
  -1   6   3 294.891 27.1736   1
   0  -6   3 261.576 23.0349   2
   0  -6   3 270.853 23.3002   2
   0  -6  -3 284.695 22.1246   2
   0  -6  -3 302.454 23.6400   1
   0   6  -3 276.097 24.0155   1
   0   6   3 294.046 23.6521   1
   0   6  -3 294.073 23.2448   2
   1  -6   3 167.844 14.7468   2
   1  -6   3 183.776 15.2019   2
  -1  -6  -3 174.660 14.2140   2
  -1  -6  -3 160.587 15.2788   1
  -1   6  -3 181.077 14.9204   2
   1   6   3 178.519 15.3177   1
  -1   6  -3 172.113 15.8442   1
  -2  -6  -3 122.182 11.0155   2
   2  -6   3 112.635 10.9959   2
   2   6   3 127.551 9.94215   2
   2   6   3 132.010 11.9850   1
  -2   6  -3 124.846 11.2173   2
  -3  -6  -3 37.0113 5.25122   2
   3   6   3 36.7388 4.00710   2
  -3   6  -3 38.0528 5.06027   2
   3   6   3 32.8454 5.60926   1
  -4  -6  -3 73.0149 8.91720   2
   4   6   3 94.3135 10.0419   1
   4   6   3 84.4080 8.18086   2
  -4   6  -3 78.8778 8.52997   2
  -5  -6  -3 7.97665 3.35797   2
   5   6   3 13.8149 4.48107   1
  -5   6  -3 18.1821 3.89755   2
  -6  -6  -3 397.655 36.3994   2
  -6   6  -3 393.729 35.3437   2
   6   6   3 502.979 38.1241   1
  -7  -6  -3 31.2312 6.80563   2
  -7   6  -3 30.5294 5.73510   2
   7   6   3 25.0690 6.25178   1
  -8  -6  -3 6.33088 4.31207   2
  -8   6  -3 3.46206 3.31952   2
   8   6   3 5.34165 3.56825   1
  -7  -7   3 23.4900 5.64265   2
   7   7  -3 21.0903 5.66790   1
  -6  -7   3 7.15289 3.54581   2
   6   7  -3 9.64559 3.86157   1
  -5  -7   3 40.1700 7.05087   2
   5   7  -3 51.1413 8.15936   1
  -4  -7   3 95.6869 11.4551   2
   4   7  -3 132.033 12.8343   1
   3  -7  -3 99.7106 8.97263   2
  -3  -7   3 79.8394 9.68788   2
   3   7  -3 110.432 11.0130   1
   2  -7  -3 189.186 15.1990   2
  -2  -7   3 173.143 16.1187   2
   2   7  -3 186.141 17.0162   1
   2   7  -3 184.904 15.6868   2
   1  -7  -3 117.929 9.81044   2
  -1  -7   3 117.687 10.8988   2
   1   7  -3 110.935 10.3412   2
   1   7  -3 115.077 11.6487   1
  -1   7   3 126.442 11.4678   1
   0  -7  -3 1.60774 0.74476   2
   0  -7   3 0.67631 0.97119   2
   0   7   3 2.48634 1.97927   1
   0   7  -3 3.10099 2.15476   1
  -1  -7  -3 286.922 23.7601   2
   1  -7   3 276.266 24.2417   2
  -1   7  -3 307.033 25.7629   1
  -1   7  -3 299.528 24.3426   2
   1   7   3 327.814 25.3263   1
   2  -7   3 73.4039 7.42308   2
  -2  -7  -3 73.0565 7.32211   2
  -2   7  -3 73.2912 7.44669   2
   2   7   3 79.7037 8.43334   1
  -3  -7  -3 181.329 17.5009   2
   3   7   3 209.776 18.5838   1
   3   7   3 207.367 16.4433   2
  -3   7  -3 211.432 17.4688   2
  -4  -7  -3 59.9054 7.65952   2
  -4   7  -3 72.4873 7.60542   2
   4   7   3 70.7370 8.84030   1
   4   7   3 71.4789 7.03153   2
  -5  -7  -3 66.8191 9.32852   2
  -5   7  -3 74.2182 8.28330   2
   5   7   3 80.8739 10.0334   1
  -6  -7  -3 37.5133 7.28970   2
  -6   7  -3 69.3064 7.49026   2
   6   7   3 47.2655 8.56698   1
  -7  -7  -3 140.356 16.3409   2
   7   7   3 190.089 18.5824   1
  -7  -8   3 37.2176 7.18257   2
   7   8  -3 33.3780 7.18667   1
  -6  -8   3 169.521 18.3051   2
   6   8  -3 200.713 19.1664   1
  -5  -8   3 12.4444 3.91513   2
   5   8  -3 6.60969 3.69037   1
  -4  -8   3 5.88702 2.95198   2
   4   8  -3 8.54430 3.35234   1
  -3  -8   3 98.3986 10.3002   2
   3   8  -3 97.0970 10.7939   1
   2  -8  -3 87.6876 8.22185   2
  -2  -8   3 96.0213 9.51539   2
   2   8  -3 91.5918 10.3495   1
   1  -8  -3 460.524 36.6521   2
  -1  -8   3 457.391 37.8505   2
   1  -8  -3 499.622 36.9353   2
   1   8  -3 441.246 37.1776   2
   1   8  -3 558.299 39.6904   1
  -1   8   3 421.611 38.2854   1
   0  -8   3 74.3711 7.65920   2
   0  -8  -3 76.6268 6.87238   2
   0  -8  -3 84.4000 7.16839   2
   0   8  -3 72.0072 8.92907   1
   0   8   3 75.0099 8.48621   1
  -1  -8  -3 58.7169 6.37347   2
   1  -8   3 65.5524 7.10045   2
   1   8   3 81.5962 8.31170   1
  -1   8  -3 67.2843 8.46567   1
  -1   8  -3 78.2296 7.11257   2
   2  -8   3 73.8833 7.23261   2
  -2  -8  -3 72.9479 7.06573   2
   2   8   3 63.1151 7.73073   1
  -2   8  -3 62.4740 6.89378   2
   3  -8   3 102.115 10.6943   2
  -3  -8  -3 102.125 10.7594   2
   3   8   3 114.149 11.8632   1
   3   8   3 115.860 9.23951   2
  -3   8  -3 117.643 10.5105   2
  -4  -8  -3 26.5131 5.01537   2
   4   8   3 30.8310 5.96471   1
  -4   8  -3 19.7812 3.86455   2
  -5  -8  -3 12.8006 3.94957   2
   5   8   3 15.6207 4.80337   1
  -5   8  -3 13.0386 3.19673   2
  -6  -8  -3 87.5793 10.9512   2
   6   8   3 102.522 12.0918   1
  -6   8  -3 100.560 10.2690   2
  -7  -8  -3 65.2332 9.67443   2
   7   8   3 54.7180 9.70185   1
  -7  -9   3 3.59189 3.49675   2
  -6  -9   3 36.0486 7.13614   2
   6   9  -3 46.7386 8.40658   1
  -5  -9   3 67.0931 9.55547   2
   5   9  -3 73.8295 10.5643   1
  -4  -9   3 15.6949 4.41522   2
   4   9  -3 22.8841 5.16656   1
  -3  -9   3 80.4581 8.80163   2
   3   9  -3 67.8266 8.95324   1
  -2  -9   3 102.067 10.7312   2
   2  -9  -3 104.221 9.59645   2
   2   9  -3 115.227 12.0371   1
  -1  -9   3 135.021 11.8668   2
   1  -9  -3 122.543 10.6285   2
   1  -9  -3 119.883 10.3791   2
  -1   9   3 116.498 12.0931   1
   1   9  -3 116.950 12.7960   1
   0  -9  -3 101.294 9.03557   2
   0  -9  -3 103.777 8.75380   2
   0  -9   3 96.9753 9.67113   2
   0   9   3 94.5349 10.4880   1
   0   9  -3 91.6634 10.9307   1
   1  -9   3 176.908 15.0213   2
  -1  -9  -3 165.967 14.2956   2
  -1   9  -3 162.075 16.2551   1
  -2  -9  -3 47.2474 5.64694   2
   2  -9   3 44.9384 6.06061   2
  -2   9  -3 50.0995 5.50315   2
   2   9   3 60.6945 7.96218   1
  -3  -9  -3 447.649 38.0380   2
   3  -9   3 458.054 37.9092   2
  -3   9  -3 456.099 37.3395   2
   3   9   3 514.797 39.5871   1
  -4  -9  -3 18.7948 4.06115   2
  -4   9  -3 11.6571 2.81792   2
   4   9   3 19.5358 5.03201   1
  -5  -9  -3 53.6680 8.72754   2
   5   9   3 78.6506 9.51452   1
  -5   9  -3 66.3651 7.29669   2
  -6  -9  -3 41.0263 7.32666   2
   6   9   3 46.2935 8.66031   1
  -6 -10   3 136.343 14.9177   2
   6  10  -3 143.737 16.1283   1
  -5 -10   3 13.7108 4.10963   2
   5  10  -3 16.5231 4.87798   1
  -4 -10   3 109.412 12.8141   2
   4  10  -3 146.281 14.7064   1
  -3 -10   3 53.7798 7.65537   2
   3  10  -3 61.3731 8.85830   1
   2 -10  -3 34.7516 4.02098   2
  -2 -10   3 32.8113 5.52382   2
   2  10  -3 38.2919 6.85712   1
  -1 -10   3 223.797 18.6976   2
   1 -10  -3 215.786 17.2666   2
   1  10  -3 198.337 19.6095   1
  -1  10   3 196.494 19.1940   1
   0 -10   3 0.53771 1.59904   2
   0 -10  -3 2.75631 1.34057   2
   0  10  -3 0.69264 1.92395   1
   0  10   3 1.43766 2.32240   1
   1 -10   3 115.112 11.5360   2
  -1 -10  -3 130.511 11.2769   2
  -1  10  -3 125.756 13.5246   1
   1  10   3 128.094 12.9923   1
  -2 -10  -3 9.43095 2.53922   2
   2 -10   3 6.52242 2.37988   2
   2  10   3 7.05940 3.22161   1
  -3 -10  -3 77.5575 9.34049   2
   3 -10   3 93.1365 9.62602   2
   3  10   3 114.113 11.4398   1
  -4 -10  -3 3.43755 2.21698   2
   4 -10   3 7.76375 2.75566   2
   4  10   3 5.30865 3.33121   1
  -5 -10  -3 13.9529 4.28388   2
   5  10   3 18.3815 5.37057   1
  -6 -10  -3 46.4733 7.79195   2
   6  10   3 35.5298 7.50046   1
  -5 -11   3 27.3272 6.32922   2
   5  11  -3 37.8805 7.24065   1
  -4 -11   3 33.8060 6.38159   2
   4  11  -3 36.0987 6.97641   1
  -3 -11   3 12.7549 3.86774   2
   3  11  -3 12.0887 4.72422   1
  -2 -11   3 26.5501 4.97245   2
  -1 -11   3 39.0505 5.87742   2
   1  11  -3 50.3808 8.12661   1
   0 -11   3 31.9536 4.97833   2
   0 -11  -3 29.2106 3.96797   2
   0  11   3 28.9689 5.79245   1
   0  11  -3 23.8038 5.54995   1
  -1 -11  -3 94.1047 9.65134   2
   1 -11   3 117.452 10.5826   2
  -1  11  -3 97.6657 11.7498   1
   1  11   3 107.828 11.4630   1
   2 -11   3 7.50720 2.40892   2
  -2 -11  -3 7.57367 2.53333   2
   2  11   3 8.39714 3.84223   1
  -3 -11  -3 223.769 20.7864   2
   3 -11   3 238.714 20.7983   2
   3  11   3 253.139 22.5365   1
  -4 -11  -3 8.04365 3.04889   2
   4 -11   3 4.54444 2.64827   2
   4  11   3 13.6599 4.26586   1
  -5 -11  -3 68.0956 9.92246   2
   5 -11   3 62.5623 8.97019   2
   5  11   3 101.648 11.5966   1
  -4 -12   3 49.4419 8.10262   2
   4  12  -3 57.1378 9.19489   1
  -3 -12   3 16.2875 4.51616   2
   3  12  -3 20.8725 5.71515   1
  -2 -12   3 4.53845 2.52845   2
   2  12  -3 1.54930 3.12320   1
  -1 -12   3 15.6705 3.59301   2
   1  12  -3 20.2645 5.68561   1
   0 -12   3 2.98079 1.81748   2
   0  12  -3 1.58183 2.59445   1
   0  12   3 3.34377 2.92472   1
   1 -12   3 76.7471 8.77457   2
   1  12   3 90.7409 10.5297   1
   2 -12   3 5.98450 2.16353   2
   2  12   3 3.29006 2.64545   1
   3 -12   3 8.67493 3.07497   2
   3  12   3 15.1673 4.86974   1
   4 -12   3 24.5444 4.90126   2
   4  12   3 20.8707 5.44944   1
  -3 -13   3 3.93511 3.08181   2
   3  13  -3 -1.2355 1.99117   1
  -2 -13   3 23.0119 5.07561   2
   2  13  -3 24.7954 6.31473   1
  -1 -13   3 20.7205 4.23137   2
   1  13  -3 19.8030 5.76868   1
   0 -13   3 14.2642 3.65905   2
   0  13  -3 14.2853 4.51851   1
   0  13   3 14.0323 4.79695   1
   1 -13   3 29.7190 4.92232   2
   1  13   3 33.9222 6.31089   1
   2 -13   3 16.7069 3.88151   2
   2  13   3 15.4334 4.96000   1
   3 -13   3 68.3349 8.61267   2
   9   0  -4 16.8878 6.04299   1
  -9   0   4 20.1189 5.28850   2
  -8   0   4 33.0698 6.29063   2
   8   0  -4 45.6819 8.53032   1
  -7   0   4 75.5504 10.0203   2
   7   0  -4 83.8078 11.5269   1
  -6   0   4 70.8719 8.93420   2
   6   0  -4 62.8396 9.33191   1
  -5   0   4 3.48412 1.81060   2
   5   0  -4 1.08013 1.66827   1
   4   0  -4 633.636 57.9915   1
  -4   0   4 835.449 58.0251   2
  -3   0   4 70.6257 6.93032   2
   3   0  -4 77.1788 7.14441   2
   3   0  -4 58.5081 6.87159   1
   2   0  -4 3.43520 1.44068   2
  -2   0   4 4.22265 1.32951   2
  -2   0   4 4.34771 1.46481   2
   2   0  -4 6.73977 1.70500   1
  -1   0   4 152.478 12.5308   2
   1   0  -4 174.389 12.7185   2
  -1   0   4 145.161 12.4777   1
  -1   0   4 163.315 12.6533   2
   1   0  -4 147.201 12.4423   1
   1   0  -4 150.309 12.6261   2
   0   0   4 39.4194 4.13264   2
   0   0  -4 50.9485 4.20936   2
   0   0   4 40.7931 4.05646   2
   0   0  -4 46.3822 4.28929   2
   0   0   4 46.0434 3.80469   1
   1   0   4 6032.02 496.456   2
   1   0   4 6910.22 496.643   2
  -1   0  -4 6556.04 497.523   2
   2   0   4 19.1237 2.95367   2
  -2   0  -4 15.8337 2.81816   2
  -3   0  -4 411.401 32.2289   2
   3   0   4 379.946 31.9738   2
  -4   0  -4 169.282 15.4901   2
  -5   0  -4 227.906 20.4551   2
  -6   0  -4 52.7329 7.79840   2
  -7   0  -4 -0.2163 2.57304   2
   8   0   4 -0.0303 3.38204   1
  -8   0  -4 1.24778 3.29184   2
  -9  -1   4 8.43741 4.45242   2
   9  -1  -4 10.1635 4.43969   1
  -9   1   4 11.8864 4.48903   2
   9   1  -4 8.04064 4.98770   1
   8  -1  -4 20.6687 6.17688   1
  -8  -1   4 24.7841 5.79194   2
   8   1  -4 14.4538 5.51442   1
  -8   1   4 21.5500 5.13689   2
  -7  -1   4 43.5275 7.33665   2
   7  -1  -4 50.2943 8.43882   1
  -7   1   4 52.0547 7.45825   2
   7   1  -4 55.7552 8.64936   1
   6  -1  -4 69.3329 9.96885   1
  -6  -1   4 62.2517 8.99631   2
   6   1  -4 89.6452 10.0380   1
  -6   1   4 72.6126 9.08238   2
  -5  -1   4 107.487 11.8140   2
  -5   1   4 138.304 12.0112   2
   5   1  -4 117.575 12.5350   1
  -4  -1   4 370.273 31.4411   2
   4   1  -4 371.662 31.8726   1
  -4   1   4 406.948 31.3017   2
   3  -1  -4 270.450 23.3233   2
  -3  -1   4 260.390 23.4091   2
   3   1  -4 291.775 23.9177   1
  -3   1   4 294.658 23.2591   2
   3   1  -4 311.060 23.6458   2
  -2  -1   4 47.5839 4.31087   2
  -2  -1   4 45.3575 4.27594   2
  -2  -1   4 40.9844 4.40168   1
  -2   1   4 29.8300 3.42667   2
   2   1  -4 32.6063 3.98533   1
  -2   1   4 28.2174 3.54956   2
   2   1  -4 33.5944 4.06098   2
  -1  -1   4 334.300 27.3456   2
  -1  -1   4 316.994 27.2575   1
   1  -1  -4 335.543 26.9372   2
   1  -1  -4 343.417 26.9971   2
  -1  -1   4 357.830 27.3654   2
  -1   1   4 364.380 26.8526   2
  -1   1   4 332.156 26.7441   2
   1   1  -4 359.222 27.4602   2
   1   1  -4 355.970 27.3189   1
   1   1  -4 368.886 27.3803   2
   0  -1   4 1632.64 121.644   2
   0  -1  -4 1522.15 121.652   2
   0  -1   4 1565.98 121.737   2
   0  -1   4 1643.11 121.979   1
   0   1  -4 1606.71 122.363   1
   0   1   4 1457.84 121.344   2
   0   1  -4 1634.61 121.657   2
   0   1  -4 1621.71 121.806   2
   0   1   4 1616.94 121.733   2
  -1  -1  -4 2781.06 201.232   2
   1  -1   4 2422.17 199.917   2
   1  -1   4 2505.85 200.188   2
   1   1   4 2763.71 200.541   2
   1   1   4 2631.79 200.333   2
  -2  -1  -4 404.433 29.8227   2
   2  -1   4 355.445 29.6521   2
   2   1   4 347.777 29.4430   2
  -2   1  -4 374.378 29.7383   2
   3  -1   4 537.481 43.4319   2
  -3  -1  -4 557.365 43.5350   2
   3   1   4 539.500 43.3008   2
  -3   1  -4 542.867 43.5086   2
  -4  -1  -4 291.582 25.8869   2
  -4   1  -4 322.709 26.0756   2
  -5  -1  -4 614.389 46.8004   2
  -5   1  -4 529.803 46.2078   2
  -6  -1  -4 70.2232 9.04803   2
   6   1   4 56.9448 8.89912   1
  -6   1  -4 57.3308 8.29946   2
  -7  -1  -4 241.581 22.4171   2
   7   1   4 229.537 23.2421   1
  -7   1  -4 249.740 22.4074   2
  -8  -1  -4 48.6708 8.38410   2
  -8   1  -4 53.5377 8.55234   2
   8   1   4 49.1575 9.37853   1
  -9  -2   4 33.5434 7.06741   2
   9  -2  -4 33.6857 7.62380   1
   9   2  -4 25.7501 7.10329   1
  -9   2   4 28.8040 5.98869   2
  -8  -2   4 82.0092 11.2973   2
   8  -2  -4 84.7060 12.5455   1
  -8   2   4 90.0072 9.96925   2
   8   2  -4 85.0352 12.1959   1
  -7  -2   4 86.1547 11.1762   2
  -7   2   4 85.6075 9.89243   2
   7   2  -4 93.0088 11.5215   1
  -6  -2   4 81.6798 9.15020   2
  -6   2   4 63.7803 8.32549   2
   6   2  -4 64.9327 9.72303   1
  -5  -2   4 73.9327 8.88492   2
  -5   2   4 88.3227 8.85895   2
   5   2  -4 88.8055 9.94391   1
   4  -2  -4 478.907 39.9145   2
  -4  -2   4 506.322 39.6161   2
   4   2  -4 476.548 39.8670   1
  -4   2   4 484.704 38.8194   2
  -3  -2   4 117.665 11.8615   2
  -3  -2   4 115.848 12.0324   2
   3  -2  -4 126.499 11.7972   2
  -3  -2   4 108.924 12.1922   1
   3   2  -4 167.819 12.9695   1
   3   2  -4 171.007 12.4959   2
  -3   2   4 131.357 11.4190   2
  -3   2   4 144.252 11.3143   2
  -2  -2   4 22.9668 3.51333   2
   2  -2  -4 20.5409 2.90096   2
  -2  -2   4 23.4241 3.45141   2
  -2  -2   4 23.9658 3.70292   1
  -2   2   4 24.2020 2.31503   2
   2   2  -4 24.0925 3.65689   1
   2   2  -4 27.4095 3.61816   2
  -2   2   4 22.8292 2.40341   2
  -1  -2   4 150.036 11.8157   2
   1  -2  -4 147.971 10.9050   2
   1  -2  -4 142.547 10.9623   2
  -1  -2   4 139.369 11.8866   1
  -1  -2   4 146.891 11.8522   2
   1   2  -4 126.484 11.7137   1
   1   2  -4 127.019 11.5831   2
   1   2  -4 123.521 11.6889   2
   0  -2  -4 9.51342 0.98121   2
   0  -2  -4 8.53412 1.03261   2
   0  -2  -4 8.05678 1.17013   1
   0  -2   4 10.0739 1.95142   1
   0  -2   4 8.01254 1.96332   2
   0  -2   4 10.6509 1.82294   2
   0   2  -4 7.44416 1.81331   2
   0   2  -4 6.63164 1.93917   2
   0   2  -4 7.39823 1.70939   1
   0   2   4 8.95807 1.18449   1
  -1  -2  -4 593.891 49.7782   2
   1  -2   4 595.458 49.9413   2
   1  -2   4 600.389 50.1865   2
   1  -2   4 630.976 50.2024   1
  -1   2  -4 654.924 50.2757   2
   1   2   4 704.816 49.3877   2
   1   2   4 662.746 49.5134   2
   1   2   4 691.701 49.9903   1
   2  -2   4 129.413 12.6333   2
  -2  -2  -4 136.058 12.5082   2
   2   2   4 148.462 12.8863   1
  -2   2  -4 163.737 12.9476   2
   2   2   4 154.615 12.4198   2
  -3  -2  -4 177.692 14.7863   2
   3  -2   4 132.854 14.2068   2
  -3   2  -4 195.095 14.9841   2
   3   2   4 164.168 14.9966   1
   3   2   4 162.632 14.3145   2
  -4  -2  -4 240.361 21.1997   2
   4   2   4 225.169 21.5196   1
  -4   2  -4 272.316 21.4631   2
  -5  -2  -4 65.8508 8.27749   2
   5   2   4 49.5234 7.91731   1
  -5   2  -4 51.2165 7.39557   2
  -6  -2  -4 46.7432 7.45760   2
  -6   2  -4 50.4892 7.43960   2
   6   2   4 46.9353 7.86908   1
  -7  -2  -4 33.1134 6.81125   2
  -7   2  -4 43.6668 7.19286   2
   7   2   4 40.3776 7.72322   1
  -8  -2  -4 23.1079 5.91645   2
   8   2   4 18.5787 5.58852   1
  -8   2  -4 21.1872 5.09348   2
  -8  -3   4 36.5958 7.33983   2
  -8   3   4 40.6204 6.45596   2
   8   3  -4 28.9381 7.22947   1
  -7  -3   4 55.0125 8.62379   2
  -7   3   4 64.8454 8.14174   2
   7   3  -4 54.8090 9.09598   1
  -6  -3   4 168.285 17.0731   2
  -6   3   4 198.746 16.6520   2
   6   3  -4 173.330 17.8865   1
  -5  -3   4 27.6358 5.37651   2
  -5   3   4 31.3581 4.67138   2
   5   3  -4 35.0868 6.00859   1
   4  -3  -4 96.2345 10.2648   2
  -4  -3   4 94.0178 9.92451   2
  -4   3   4 102.476 9.16502   2
   4   3  -4 101.206 10.5708   1
  -3  -3   4 36.0444 5.13340   2
   3  -3  -4 32.3866 4.57159   2
  -3  -3   4 32.8599 5.38350   1
  -3  -3   4 33.6611 5.31436   2
   3   3  -4 39.8793 5.65756   1
   3   3  -4 47.9613 5.20146   2
  -3   3   4 43.0976 3.85636   2
  -3   3   4 44.7629 4.01779   2
  -2  -3   4 479.833 41.3523   1
   2  -3  -4 534.510 40.3515   2
  -2  -3   4 483.006 41.0355   2
  -2  -3   4 586.577 41.3398   2
   2   3  -4 546.214 41.0058   2
   2   3  -4 483.074 41.2704   1
  -1  -3   4 351.897 27.1162   2
  -1  -3   4 356.467 27.0789   2
   1  -3  -4 337.440 26.4966   1
  -1  -3   4 319.154 27.2171   1
   1   3  -4 329.971 27.1894   1
   1   3  -4 353.193 26.8908   2
   1   3  -4 310.664 26.9804   2
   0  -3   4 553.733 41.1908   1
   0  -3   4 502.628 40.9287   2
   0  -3   4 525.468 40.8281   2
   0  -3  -4 513.375 40.4119   1
   0   3  -4 522.309 40.7658   2
   0   3  -4 508.634 41.1050   1
   0   3  -4 519.225 41.0120   2
  -1  -3  -4 37.1330 3.84389   2
   1  -3   4 39.3166 4.42501   2
   1  -3   4 40.8423 4.65110   1
  -1  -3  -4 40.4090 4.24299   1
   1  -3   4 36.9969 4.12748   2
   1   3   4 41.3380 4.19046   1
  -1   3  -4 38.5737 4.37740   2
  -2  -3  -4 60.5108 6.45241   2
   2  -3   4 63.8611 6.87588   2
   2   3   4 75.2371 6.27644   2
  -2   3  -4 71.8875 6.87032   2
   2   3   4 66.5190 6.83414   1
  -3  -3  -4 490.446 39.5947   2
  -3   3  -4 488.938 39.5604   2
   3   3   4 496.971 39.1357   2
   3   3   4 492.790 40.0280   1
  -4  -3  -4 123.593 11.3664   2
  -4   3  -4 135.929 11.4386   2
   4   3   4 96.6889 11.3307   1
   4   3   4 96.0593 10.4154   2
  -5  -3  -4 444.309 39.4694   2
  -5   3  -4 505.941 39.4744   2
   5   3   4 482.694 40.3150   1
  -6  -3  -4 55.4508 8.19347   2
   6   3   4 46.0299 8.21508   1
  -6   3  -4 53.9101 7.85067   2
  -7  -3  -4 185.791 17.9033   2
   7   3   4 162.816 18.2025   1
  -7   3  -4 175.814 17.1851   2
  -8  -3  -4 36.4091 7.35920   2
   8   3   4 29.8321 7.47404   1
  -8   3  -4 21.7592 5.68837   2
  -8  -4   4 18.5826 5.54298   2
   8   4  -4 18.8908 6.04733   1
  -8   4   4 5.49007 2.88789   2
  -7  -4   4 39.8494 7.28430   2
   7   4  -4 50.3930 8.69433   1
  -7   4   4 40.3570 6.15490   2
  -6  -4   4 138.522 14.4188   2
  -6   4   4 157.797 13.4709   2
   6   4  -4 130.262 14.6658   1
  -5  -4   4 22.0114 4.57404   2
   5   4  -4 20.8802 4.62038   1
  -5   4   4 22.7460 3.54995   2
  -4  -4   4 132.921 12.9625   2
   4  -4  -4 122.169 12.6887   2
  -4   4   4 145.363 11.3097   2
   4   4  -4 121.813 12.9187   1
   3  -4  -4 57.6761 6.16546   2
  -3  -4   4 49.6469 7.06926   2
  -3   4   4 66.2778 4.95573   2
   3   4  -4 62.6052 7.36389   1
  -2  -4   4 152.180 14.0419   1
   2  -4  -4 152.021 12.4142   2
  -2  -4   4 163.306 13.6118   2
   2  -4  -4 173.137 13.3432   1
  -2  -4   4 150.781 13.5551   2
   2   4  -4 143.312 13.8057   1
   2   4  -4 136.812 13.1171   2
  -1  -4   4 650.713 49.3016   2
  -1  -4   4 658.591 49.7348   1
  -1  -4   4 659.907 49.2425   2
   1   4  -4 619.900 49.2620   2
   1   4  -4 545.136 49.3212   1
   0  -4   4 271.322 22.0909   2
   0  -4   4 262.326 22.2790   1
   0  -4   4 268.301 21.8546   2
   0  -4  -4 266.893 21.6456   1
   0   4  -4 255.841 21.9784   2
   0   4   4 265.569 21.6548   1
   0   4  -4 253.733 21.6988   2
   0   4  -4 318.786 22.7250   1
  -1  -4  -4 122.161 11.4837   1
  -1  -4  -4 123.229 10.7951   2
   1  -4   4 130.678 11.8757   1
   1  -4   4 128.370 11.7147   2
   1  -4   4 129.345 11.4401   2
   1   4   4 160.907 11.7244   1
   2  -4   4 14.2630 3.12585   2
   2  -4   4 23.0073 3.87286   1
  -2  -4  -4 13.1073 2.68560   2
  -2  -4  -4 12.7065 2.90842   1
   2   4   4 18.3496 3.22193   1
  -2   4  -4 26.8283 3.79615   2
   2   4   4 22.8930 2.33180   2
  -3  -4  -4 282.513 24.9576   2
   3   4   4 298.495 25.5413   1
   3   4   4 313.538 24.4530   2
  -3   4  -4 307.455 25.0822   2
  -4  -4  -4 292.142 28.0577   2
   4   4   4 371.379 27.8609   2
  -4   4  -4 378.979 28.4054   2
   4   4   4 304.166 28.5683   1
  -5  -4  -4 23.1970 4.99501   2
  -5   4  -4 28.9591 5.10629   2
   5   4   4 26.1591 5.84493   1
  -6  -4  -4 33.7666 6.63566   2
  -6   4  -4 40.4733 6.41887   2
   6   4   4 34.6892 7.09574   1
  -7  -4  -4 13.0360 4.68435   2
  -7   4  -4 9.94967 3.72130   2
   7   4   4 6.36291 4.31509   1
  -8  -4  -4 54.2087 9.37008   2
   8   4   4 47.8210 9.19655   1
  -8   4  -4 71.7449 9.53871   2
  -8  -5   4 22.6458 5.63230   2
   8   5  -4 27.7991 6.97203   1
  -7  -5   4 33.2294 7.07696   2
   7   5  -4 48.2305 8.14665   1
  -6  -5   4 35.7739 6.79923   2
   6   5  -4 35.7908 6.90233   1
  -5  -5   4 17.7561 4.48340   2
   5   5  -4 33.8533 5.85081   1
  -4  -5   4 339.130 24.7891   2
   4   5  -4 247.144 24.2329   1
  -4   5   4 283.012 21.8098   2
  -4   5   4 268.686 21.7830   2
   3  -5  -4 0.69025 1.05504   2
  -3  -5   4 0.07744 1.08834   2
   3   5  -4 3.73149 2.37256   1
   2  -5  -4 1129.20 87.6881   1
  -2  -5   4 1086.58 87.9162   2
   2  -5  -4 1072.20 86.6097   2
   2   5  -4 1172.11 88.5717   1
   2   5  -4 1197.06 87.6979   2
  -1  -5   4 160.678 15.4037   2
  -1  -5   4 174.812 15.6789   2
  -1  -5   4 210.450 16.5738   1
   1  -5  -4 171.377 15.3047   1
   1   5  -4 199.601 15.4888   2
   1   5  -4 184.875 16.2029   1
   0  -5  -4 216.959 17.3887   1
   0  -5   4 256.216 17.7150   2
   0  -5   4 237.073 18.2924   1
   0  -5   4 244.048 17.8817   2
   0   5   4 188.577 17.2282   1
   0   5  -4 174.125 17.2570   2
   0   5  -4 179.293 17.0168   2
   0   5  -4 192.573 17.8727   1
   1  -5   4 575.162 39.0398   2
  -1  -5  -4 445.368 37.9648   2
  -1  -5  -4 443.818 38.8826   1
   1  -5   4 469.697 39.0135   2
  -1   5  -4 549.467 39.1577   2
  -1   5  -4 511.834 39.7233   1
   1   5   4 456.211 38.8122   1
  -2  -5  -4 99.8464 9.96762   1
   2  -5   4 103.870 9.49482   2
  -2  -5  -4 115.818 9.41815   2
  -2   5  -4 87.1964 9.28738   2
   2   5   4 96.0065 8.16775   2
   2   5   4 112.982 10.0271   1
  -3  -5  -4 470.816 39.3961   2
   3   5   4 498.412 40.0657   1
   3   5   4 493.618 38.5255   2
  -3   5  -4 494.148 39.3719   2
  -4  -5  -4 67.8501 8.03903   2
   4   5   4 75.3050 8.98206   1
   4   5   4 70.4063 7.49147   2
  -4   5  -4 81.2838 8.31611   2
  -5  -5  -4 422.993 38.5962   2
  -5   5  -4 502.311 38.5857   2
   5   5   4 472.026 39.5917   1
  -6  -5  -4 1.01080 2.42042   2
   6   5   4 0.14181 2.99296   1
  -6   5  -4 2.81735 2.05288   2
  -7  -5  -4 117.642 13.7399   2
   7   5   4 125.649 14.6555   1
  -7   5  -4 138.595 13.7381   2
  -8  -5  -4 8.19264 4.26685   2
   8   5   4 4.84750 4.55261   1
  -8   5  -4 10.6154 4.23614   2
  -8  -6   4 9.87571 4.70014   2
   8   6  -4 7.01030 3.87719   1
  -7  -6   4 12.7954 4.77216   2
   7   6  -4 11.6598 4.90607   1
  -6  -6   4 113.765 12.7265   2
   6   6  -4 114.455 12.9601   1
  -5  -6   4 41.3097 7.13694   2
  -5   6   4 53.6291 4.70756   2
   5   6  -4 60.1344 8.73170   1
  -4  -6   4 287.174 25.0372   2
   4   6  -4 290.079 25.5324   1
   3  -6  -4 128.614 12.0745   2
  -3  -6   4 157.962 13.6623   2
   3   6  -4 147.400 13.8904   1
  -2  -6   4 226.584 20.7092   2
   2  -6  -4 256.609 20.7947   1
   2  -6  -4 234.456 19.4438   2
   2   6  -4 271.581 21.8279   1
   1  -6  -4 324.010 25.6880   2
  -1  -6   4 327.680 27.2529   2
   1  -6  -4 339.927 27.2200   1
   1   6  -4 334.239 27.9554   1
   1   6  -4 343.554 26.9639   2
   0  -6  -4 124.157 11.3958   1
   0  -6  -4 127.517 10.0225   2
   0  -6   4 125.810 11.3115   2
   0   6  -4 123.823 11.4878   2
   0   6   4 125.665 11.5034   1
   0   6  -4 124.232 11.0931   2
   0   6  -4 135.493 12.3749   1
  -1  -6  -4 66.5549 6.86070   1
  -1  -6  -4 60.6990 5.55285   2
   1  -6   4 57.3647 6.31315   2
   1   6   4 65.9540 6.74462   1
  -1   6  -4 58.6178 7.02325   1
  -1   6  -4 58.3249 6.47179   2
   2  -6   4 39.0177 5.06061   2
  -2  -6  -4 43.3013 6.74262   1
  -2  -6  -4 48.2480 5.11825   2
   2   6   4 51.4523 5.94730   1
  -2   6  -4 48.9863 5.55843   2
  -3  -6  -4 235.130 20.7061   2
  -3   6  -4 216.092 20.4405   2
   3   6   4 251.778 19.5185   2
   3   6   4 266.837 21.6342   1
  -4  -6  -4 182.908 19.4047   2
   4   6   4 229.609 20.5787   1
   4   6   4 238.333 18.8002   2
  -4   6  -4 237.800 19.6134   2
  -5  -6  -4 -0.5171 1.13777   2
  -5   6  -4 -1.0173 1.29858   2
   5   6   4 -1.2562 2.28773   1
  -6  -6  -4 45.6379 7.51848   2
  -6   6  -4 50.6002 7.20429   2
   6   6   4 42.4965 7.93336   1
  -7  -6  -4 7.72272 4.29095   2
  -7   6  -4 1.33795 2.88810   2
   7   6   4 -0.8595 3.45052   1
  -8  -6  -4 77.4921 11.4425   2
   8   6   4 82.8062 12.4540   1
  -8   6  -4 81.6947 10.5854   2
  -7  -7   4 74.4363 11.2434   2
   7   7  -4 103.109 12.4494   1
  -6  -7   4 41.7781 7.37742   2
   6   7  -4 33.1542 7.11872   1
  -5  -7   4 264.149 23.9162   2
   5   7  -4 263.875 24.2544   1
  -4  -7   4 402.450 35.7405   2
   4   7  -4 456.751 36.7849   1
  -3  -7   4 3.69626 2.34951   2
   3  -7  -4 2.56693 1.32827   2
   3   7  -4 6.20119 3.09798   1
  -2  -7   4 310.848 26.2694   2
   2  -7  -4 298.641 24.7382   2
   2   7  -4 339.910 27.2635   1
   1  -7  -4 318.343 26.9054   1
   1  -7  -4 312.082 24.7820   2
  -1  -7   4 294.734 26.1442   2
   1   7  -4 385.874 27.7814   1
   1   7  -4 313.348 25.7576   2
  -1   7   4 298.874 26.3214   1
   0  -7  -4 228.800 18.0992   2
   0  -7  -4 261.186 19.9734   1
   0  -7   4 223.788 19.3740   2
   0   7   4 232.727 19.7635   1
   0   7  -4 215.313 19.3351   2
   0   7  -4 218.558 20.2743   1
   1  -7   4 178.739 15.3678   2
  -1  -7  -4 181.620 14.5318   2
  -1   7  -4 149.967 16.0352   1
   1   7   4 201.486 16.0505   1
  -1   7  -4 170.388 15.3333   2
  -2  -7  -4 58.7756 6.43185   2
   2  -7   4 64.3325 6.97050   2
   2   7   4 74.3943 7.73852   1
  -2   7  -4 63.2460 6.92877   2
   3  -7   4 39.6565 5.46174   2
  -3  -7  -4 39.0833 5.45087   2
  -3   7  -4 35.5327 5.13047   2
   3   7   4 30.2918 5.33014   1
  -4  -7  -4 29.4968 5.36947   2
  -4   7  -4 42.1806 5.58146   2
   4   7   4 28.2282 4.68984   2
   4   7   4 41.8055 6.71842   1
  -5  -7  -4 131.110 13.8298   2
  -5   7  -4 132.226 13.2242   2
   5   7   4 151.314 15.0084   1
  -6  -7  -4 22.7163 5.34547   2
   6   7   4 24.7736 5.69249   1
  -6   7  -4 20.2706 4.29446   2
  -7  -7  -4 74.2037 10.9628   2
  -7   7  -4 65.1568 9.15804   2
   7   7   4 83.3629 11.9327   1
  -7  -8   4 29.0284 6.62503   2
   7   8  -4 24.5914 6.54834   1
  -6  -8   4 28.9039 6.28326   2
   6   8  -4 29.5911 6.77185   1
  -5  -8   4 21.2084 4.90901   2
   5   8  -4 15.5230 5.20706   1
  -4  -8   4 107.660 11.8460   2
   4   8  -4 124.405 13.0355   1
   3  -8  -4 102.589 9.95826   2
  -3  -8   4 99.6125 11.0190   2
   3   8  -4 143.076 12.9481   1
  -2  -8   4 135.020 12.7829   2
   2  -8  -4 129.251 11.2247   2
   2   8  -4 135.645 13.6492   1
  -1  -8   4 81.4696 8.85921   2
   1  -8  -4 86.6874 7.75208   2
  -1   8   4 106.495 9.78315   1
   0  -8   4 77.6180 7.79622   2
   0  -8  -4 72.2635 6.44069   2
   0   8   4 71.7812 8.09229   1
   0   8  -4 75.5751 8.67844   1
  -1  -8  -4 135.072 12.7515   2
   1  -8   4 162.149 13.8384   2
  -1   8  -4 143.001 14.7379   1
   1   8   4 186.284 14.7900   1
  -1   8  -4 151.588 13.6327   2
   2  -8   4 188.884 15.3922   2
  -2  -8  -4 154.635 14.6184   2
  -2   8  -4 163.630 14.9712   2
   2   8   4 180.699 15.9181   1
   3  -8   4 139.738 12.3918   2
  -3  -8  -4 119.686 12.0588   2
  -3   8  -4 118.623 11.8513   2
   3   8   4 138.023 13.2469   1
  -4  -8  -4 110.302 13.1637   2
  -4   8  -4 159.040 13.3507   2
   4   8   4 154.426 14.7759   1
  -5  -8  -4 2.24845 2.26648   2
   5   8   4 2.35964 3.08176   1
  -5   8  -4 3.29043 2.32993   2
  -6  -8  -4 105.803 13.0582   2
   6   8   4 124.042 14.2347   1
  -6   8  -4 132.888 12.5259   2
  -7  -8  -4 11.6741 4.91631   2
   7   8   4 25.9653 6.42414   1
  -7   8  -4 28.7428 5.33702   2
  -6  -9   4 8.51115 4.04461   2
   6   9  -4 10.5379 4.07189   1
  -5  -9   4 131.973 13.8922   2
  -4  -9   4 11.3653 3.70824   2
   4   9  -4 7.83087 3.94066   1
  -3  -9   4 59.5430 8.49990   2
   3   9  -4 77.8320 9.47555   1
   2  -9  -4 110.031 9.24216   2
  -2  -9   4 97.2005 10.5356   2
   2   9  -4 95.8157 11.1471   1
   1  -9  -4 298.723 24.4865   2
  -1  -9   4 359.185 26.4903   2
   1  -9  -4 295.315 24.6858   2
  -1   9   4 296.694 26.4577   1
   1   9  -4 320.955 27.3705   1
   0  -9  -4 189.791 15.8129   2
   0  -9   4 202.830 16.9972   2
   0  -9  -4 200.730 15.6249   2
   0   9   4 166.858 17.1750   1
   0   9  -4 192.821 18.2679   1
   1  -9   4 17.8567 3.53368   2
  -1  -9  -4 12.5968 2.54608   2
  -1   9  -4 20.6731 4.79436   1
  -1   9  -4 15.4166 3.15751   2
   2  -9   4 155.918 13.8626   2
  -2  -9  -4 149.466 13.3368   2
  -2   9  -4 139.999 13.3637   2
   2   9   4 156.396 14.7490   1
   3  -9   4 59.4469 6.94051   2
  -3  -9  -4 44.3492 6.23463   2
   3   9   4 45.4612 7.20298   1
  -3   9  -4 40.8708 5.77833   2
   4  -9   4 100.669 9.69256   2
  -4  -9  -4 68.0183 9.54623   2
   4   9   4 87.2553 10.3989   1
  -4   9  -4 83.2361 8.74483   2
  -5  -9  -4 36.0666 6.11640   2
   5   9   4 35.5910 6.60140   1
  -5   9  -4 22.4308 4.29519   2
  -6  -9  -4 -1.9644 2.23726   2
   6   9   4 -0.1293 2.83109   1
  -6 -10   4 -2.3449 2.73012   2
   6  10  -4 7.65777 3.83226   1
  -5 -10   4 7.06291 3.78398   2
   5  10  -4 15.9874 5.22405   1
  -4 -10   4 46.5651 7.41752   2
   4  10  -4 43.6914 7.88015   1
  -3 -10   4 33.5127 5.90749   2
   3  10  -4 34.5886 6.87161   1
   2 -10  -4 0.71871 0.89018   2
  -2 -10   4 0.97674 2.02934   2
   2  10  -4 1.01447 2.74039   1
   1 -10  -4 3.05142 1.09933   2
  -1 -10   4 0.73661 2.04076   2
   1  10  -4 0.69907 2.68494   1
   0 -10  -4 30.9765 3.52066   2
   0 -10   4 25.9836 4.75519   2
   0  10   4 26.5144 5.27645   1
   0  10  -4 37.4965 6.67996   1
   1 -10   4 265.178 21.3393   2
  -1 -10  -4 248.810 20.3240   2
  -1  10  -4 227.969 22.6672   1
   1  10   4 238.467 21.8585   1
  -2 -10  -4 94.1292 9.84434   2
   2 -10   4 98.0874 10.1321   2
  -2  10  -4 107.305 9.88320   2
   2  10   4 118.197 11.6461   1
   3 -10   4 56.5417 7.40712   2
  -3 -10  -4 51.6649 7.07934   2
  -3  10  -4 53.9375 6.29175   2
   3  10   4 66.9714 8.84689   1
   4 -10   4 69.8429 8.25103   2
  -4 -10  -4 63.0619 8.80364   2
   4  10   4 78.3256 9.80044   1
  -5 -10  -4 7.22019 3.21903   2
   5 -10   4 4.73749 2.76105   2
   5  10   4 10.2576 4.41083   1
  -6 -10  -4 75.0092 10.3220   2
  -5 -11   4 43.1700 7.79473   2
   5  11  -4 50.0338 8.96208   1
  -4 -11   4 0.54011 2.00512   2
   4  11  -4 5.85556 4.15986   1
  -3 -11   4 67.8236 9.35025   2
   3  11  -4 77.4180 9.87670   1
  -2 -11   4 35.4162 5.83164   2
  -1 -11   4 87.6577 9.55657   2
   1  11  -4 95.9694 11.4689   1
   0 -11   4 55.5959 6.32522   2
   0  11  -4 39.9695 7.68927   1
   0  11   4 45.2032 7.32907   1
   1 -11   4 0.59565 1.91487   2
  -1  11  -4 3.09521 3.47053   1
   1  11   4 3.65413 2.78730   1
  -2 -11  -4 19.5593 3.84265   2
   2 -11   4 20.1399 4.15950   2
   2  11   4 48.6669 6.95506   1
   3 -11   4 48.7239 6.65053   2
  -3 -11  -4 47.4480 6.61601   2
   3  11   4 39.3286 6.99593   1
  -4 -11  -4 13.4962 3.62699   2
   4 -11   4 13.7263 3.84721   2
   4  11   4 17.1890 4.73952   1
  -5 -11  -4 15.2191 4.33875   2
   5 -11   4 13.8231 4.16610   2
   5  11   4 11.7914 5.06665   1
  -4 -12   4 51.6613 8.52448   2
   4  12  -4 64.0585 10.1780   1
  -3 -12   4 29.3420 5.45498   2
   3  12  -4 26.2190 6.05912   1
  -2 -12   4 -1.7873 2.05184   2
   2  12  -4 3.05791 3.66014   1
  -1 -12   4 71.3057 8.47947   2
   1  12  -4 70.7720 10.3061   1
   0 -12   4 22.5395 4.41742   2
   0  12   4 18.0389 4.44166   1
   0  12  -4 20.5783 5.75773   1
   1 -12   4 55.1307 7.15264   2
   1  12   4 48.1253 7.81534   1
   2 -12   4 35.7674 5.68224   2
   2  12   4 39.2933 7.07831   1
   3 -12   4 42.2235 6.42040   2
   3  12   4 44.1306 7.46116   1
   4 -12   4 109.587 11.9435   2
   4  12   4 119.807 13.5937   1
  -3 -13   4 72.4205 9.99015   2
  -2 -13   4 6.57770 3.35175   2
   2  13  -4 6.30652 3.49854   1
  -1 -13   4 28.3522 5.53725   2
   1  13  -4 40.4126 7.41099   1
   0 -13   4 41.0396 6.33265   2
   0  13   4 32.3865 6.33131   1
   0  13  -4 41.6039 7.94519   1
   1 -13   4 14.3677 3.93042   2
   1  13   4 23.6292 5.45309   1
   2 -13   4 36.6452 6.10806   2
   2  13   4 41.6122 7.46038   1
  -9   0   5 -1.7492 2.72205   2
   9   0  -5 -2.7156 3.03325   1
   8   0  -5 7.51080 4.49690   1
  -8   0   5 8.32240 3.94511   2
   7   0  -5 12.9485 4.68844   1
  -7   0   5 10.8553 3.89059   2
   6   0  -5 25.6546 5.66552   1
  -6   0   5 22.2497 4.79432   2
  -5   0   5 1.52960 1.66594   2
   5   0  -5 0.82582 2.08981   1
  -4   0   5 2350.54 175.197   2
   4   0  -5 2208.50 175.992   1
  -4   0   5 2273.20 175.489   2
  -3   0   5 -1.0882 1.17301   2
   3   0  -5 1.01461 1.19117   2
  -3   0   5 0.33747 1.14183   2
   3   0  -5 0.11574 1.36012   1
   2   0  -5 25.8730 3.44729   2
   2   0  -5 19.3565 3.08148   1
  -2   0   5 22.2124 3.18261   2
   2   0  -5 26.7406 3.44273   2
  -2   0   5 25.8873 3.18675   2
   1   0  -5 82.4275 7.25168   2
  -1   0   5 80.3070 7.16859   2
   1   0  -5 76.6524 6.93064   1
   1   0  -5 97.8091 7.49835   2
  -1   0   5 77.1889 7.01077   1
  -1   0   5 87.8737 7.30083   2
   0   0  -5 15.7442 2.08235   2
   0   0  -5 12.0175 2.07854   2
   0   0   5 14.5586 1.57542   1
   0   0   5 10.9651 1.86191   2
   0   0   5 12.9565 2.03596   2
  -1   0  -5 143.845 12.2961   2
   1   0   5 152.349 11.9579   2
   1   0   5 137.695 12.1667   2
  -2   0  -5 267.482 21.6061   2
   2   0   5 253.467 21.4020   2
  -3   0  -5 722.577 54.2752   2
   3   0   5 645.099 53.8798   2
  -4   0  -5 420.298 34.6746   2
  -5   0  -5 158.705 15.1534   2
  -6   0  -5 -2.0487 1.76335   2
  -7   0  -5 56.4044 8.67193   2
  -8   0  -5 122.175 13.2100   2
   8   0   5 95.5572 12.8428   1
   9  -1  -5 8.99818 4.82463   1
  -9  -1   5 7.42632 4.23780   2
  -9   1   5 7.10671 3.85926   2
   9   1  -5 9.47944 4.89290   1
  -8  -1   5 87.0953 11.3449   2
   8  -1  -5 85.1058 12.4462   1
  -8   1   5 85.7592 10.8985   2
   8   1  -5 82.1490 12.3400   1
  -7  -1   5 24.9353 5.55484   2
   7  -1  -5 31.4266 6.56084   1
   7   1  -5 35.5280 6.71828   1
  -7   1   5 29.6084 5.64171   2
  -6  -1   5 321.865 25.2779   2
   6  -1  -5 247.321 25.0737   1
  -6   1   5 289.346 24.5601   2
   6   1  -5 277.930 25.5532   1
  -5  -1   5 198.314 18.3006   2
   5  -1  -5 205.086 18.8849   1
  -5   1   5 219.055 18.1555   2
   5   1  -5 189.543 18.6989   1
  -4  -1   5 228.628 18.4846   2
   4   1  -5 214.132 18.7315   1
  -4   1   5 197.516 17.7875   2
  -4   1   5 197.514 17.4540   2
  -3  -1   5 513.511 36.0183   2
  -3  -1   5 415.407 35.3494   2
   3  -1  -5 491.734 35.7229   2
  -3   1   5 430.650 35.2464   2
  -3   1   5 420.426 34.9641   2
   3   1  -5 409.092 35.7755   1
   2  -1  -5 54.5525 5.30404   2
   2  -1  -5 56.2454 5.22714   2
   2  -1  -5 53.6748 5.29351   1
  -2  -1   5 54.2552 5.63690   1
  -2  -1   5 46.8509 5.20410   2
  -2  -1   5 56.7127 5.65649   2
   2   1  -5 48.6307 5.35700   1
   2   1  -5 54.5774 5.53994   2
  -2   1   5 49.4939 4.83341   2
  -2   1   5 52.5567 5.10184   2
   1  -1  -5 43.6499 4.41348   1
  -1  -1   5 44.2763 4.88317   1
   1  -1  -5 46.6929 4.69333   2
   1  -1  -5 54.0906 4.78596   2
  -1  -1   5 43.7668 4.91121   2
  -1  -1   5 45.7622 5.08274   2
   1   1  -5 67.0923 5.26136   2
  -1   1   5 63.1284 4.68939   2
  -1   1   5 54.4934 4.55003   2
   1   1  -5 64.6099 5.12437   1
   1   1  -5 58.2487 5.38194   2
   0  -1   5 101.680 8.68410   1
   0  -1  -5 102.277 8.61245   2
   0  -1   5 101.026 8.84243   2
   0  -1  -5 109.660 8.52576   2
   0  -1   5 87.8171 8.81553   2
   0   1  -5 102.495 8.68772   1
   0   1  -5 98.8854 8.97511   2
   0   1   5 113.331 8.41736   2
   0   1   5 92.9623 8.38945   2
   0   1  -5 120.660 9.03092   2
   1  -1   5 265.041 20.9977   2
  -1  -1  -5 264.323 21.1360   2
   1  -1   5 267.064 21.3183   2
   1   1   5 249.442 20.8988   2
  -1   1  -5 252.088 21.2462   2
   1   1   5 273.606 20.6717   2
   2  -1   5 148.548 13.5003   2
  -2  -1  -5 177.615 13.8082   2
  -2   1  -5 154.966 13.6835   2
   2   1   5 146.630 13.2751   2
  -3  -1  -5 13.2521 3.08557   2
   3  -1   5 13.8312 3.07317   2
   3   1   5 10.1972 2.68794   2
  -3   1  -5 17.9305 3.44576   2
  -4  -1  -5 145.089 13.1976   2
  -4   1  -5 127.219 12.7393   2
  -5  -1  -5 141.385 13.1466   2
  -5   1  -5 117.453 12.7819   2
  -6  -1  -5 8.80363 3.13087   2
  -6   1  -5 10.2324 3.53707   2
   6   1   5 4.01834 3.41431   1
  -7  -1  -5 101.935 11.1728   2
  -7   1  -5 90.7428 10.6969   2
   7   1   5 85.7828 11.3576   1
  -8  -1  -5 14.9141 5.31784   2
   8   1   5 32.0592 7.47494   1
  -8   1  -5 26.0838 5.94525   2
   8  -2  -5 14.9677 5.33548   1
  -8  -2   5 23.2986 5.73235   2
  -8   2   5 18.5563 4.64754   2
   8   2  -5 25.1403 6.08519   1
   7  -2  -5 23.6883 6.30308   1
  -7  -2   5 27.2705 6.05688   2
   7   2  -5 44.0342 7.62866   1
  -7   2   5 41.3805 6.10441   2
  -6  -2   5 87.7224 11.0253   2
   6   2  -5 119.902 12.3692   1
  -6   2   5 105.083 10.6653   2
  -5  -2   5 80.3375 9.07306   2
   5   2  -5 78.8325 9.37874   1
  -5   2   5 89.6220 8.77416   2
  -4  -2   5 1189.48 99.4135   2
  -4   2   5 1223.12 98.4108   2
  -4   2   5 1263.64 98.7357   2
   4   2  -5 1435.23 100.327   1
  -3  -2   5 61.3402 6.48490   2
   3  -2  -5 59.1105 5.98986   2
  -3  -2   5 49.2292 5.78775   2
  -3  -2   5 48.7023 6.14963   1
   3   2  -5 67.5650 6.41747   2
   3   2  -5 48.0749 6.25013   1
  -3   2   5 56.0662 5.36219   2
  -3   2   5 52.8541 5.18671   2
  -2  -2   5 538.002 47.2230   1
  -2  -2   5 579.400 47.0753   2
   2  -2  -5 590.184 46.6428   2
  -2  -2   5 568.203 47.1732   2
   2   2  -5 658.282 47.2409   2
  -2   2   5 587.900 46.0482   2
  -2   2   5 622.394 46.0004   2
   2   2  -5 647.163 47.4492   1
  -1  -2   5 769.306 61.3032   2
   1  -2  -5 794.275 60.5576   2
   1  -2  -5 777.578 60.4834   2
  -1  -2   5 768.496 61.2961   2
  -1  -2   5 854.784 61.4953   1
   1   2  -5 867.572 61.3399   2
   1   2  -5 701.286 61.1494   1
   1   2  -5 782.345 61.4491   2
   0  -2   5 161.787 13.1881   1
   0  -2   5 141.533 13.1915   2
   0  -2   5 154.067 13.1086   2
   0  -2  -5 156.191 12.3549   2
   0  -2  -5 143.010 12.4567   2
   0   2  -5 177.895 13.2629   2
   0   2  -5 154.011 13.1389   1
   0   2  -5 158.371 13.3636   2
   0   2   5 164.394 12.2472   1
   1  -2   5 636.883 43.0118   2
   1  -2   5 545.384 42.6208   1
   1  -2   5 544.251 42.4542   2
  -1  -2  -5 531.030 42.2989   2
   1   2   5 561.799 41.7274   2
  -1   2  -5 529.060 42.6990   2
   1   2   5 502.857 42.1420   1
   1   2   5 501.511 41.8403   2
   2  -2   5 77.2240 7.23640   2
  -2  -2  -5 69.9739 6.89088   2
   2   2   5 63.0823 6.45882   2
  -2   2  -5 75.9983 7.19873   2
   2   2   5 62.3443 6.74103   1
  -3  -2  -5 695.129 54.5412   2
   3   2   5 626.809 54.5709   1
   3   2   5 787.173 54.3965   2
  -3   2  -5 643.699 54.3775   2
  -4  -2  -5 141.399 13.0929   2
  -4   2  -5 139.107 13.1269   2
   4   2   5 129.251 13.4394   1
  -5  -2  -5 207.307 18.3646   2
  -5   2  -5 195.718 18.0165   2
   5   2   5 184.242 18.4124   1
  -6  -2  -5 98.5952 10.8440   2
   6   2   5 80.3328 10.5268   1
  -6   2  -5 90.6618 10.3575   2
  -7  -2  -5 13.1396 3.98049   2
   7   2   5 9.50680 4.49146   1
  -7   2  -5 13.5734 4.51626   2
  -8  -2  -5 94.5714 12.9804   2
  -8   2  -5 112.639 12.1730   2
   8   2   5 100.970 12.9701   1
  -8  -3   5 77.9316 10.8899   2
  -8   3   5 82.9741 9.22119   2
   8   3  -5 64.6016 10.6461   1
  -7  -3   5 37.3894 6.82484   2
   7   3  -5 28.7489 6.39032   1
  -7   3   5 33.4035 5.63843   2
  -6  -3   5 476.818 42.6524   2
   6   3  -5 499.416 43.3767   1
  -6   3   5 562.209 41.8958   2
  -5  -3   5 169.017 15.0983   2
  -5   3   5 168.771 13.7510   2
   5   3  -5 129.703 14.6163   1
  -5   3   5 146.979 13.2153   2
   4  -3  -5 115.876 11.2470   2
  -4  -3   5 100.191 10.7061   2
   4   3  -5 103.092 10.9826   1
  -4   3   5 122.960 9.80285   2
  -4   3   5 102.167 9.44517   2
  -3  -3   5 366.342 32.0011   1
   3  -3  -5 394.649 31.1178   2
  -3  -3   5 363.194 31.6303   2
  -3   3   5 389.618 30.0468   2
   3   3  -5 401.975 32.0863   1
  -3   3   5 399.997 30.1385   2
  -2  -3   5 35.6876 4.75178   2
  -2  -3   5 40.1489 4.43568   2
  -2  -3   5 31.1657 4.81244   1
   2  -3  -5 33.2395 3.57159   2
   2   3  -5 34.0470 4.47488   2
   2   3  -5 32.5211 4.80920   1
   1  -3  -5 612.648 46.9640   1
  -1  -3   5 673.146 47.8821   2
  -1  -3   5 624.571 47.8069   2
  -1  -3   5 596.009 47.9010   1
   1   3  -5 587.821 47.7854   1
   1   3  -5 597.189 47.5306   2
   1   3  -5 562.148 47.7481   2
   0  -3  -5 135.269 11.8075   1
   0  -3  -5 148.577 11.2684   2
   0  -3   5 154.567 12.7874   1
   0  -3   5 143.851 12.6156   2
   0  -3   5 150.072 12.5263   2
   0  -3  -5 133.296 11.2829   2
   0   3  -5 146.605 12.6828   2
   0   3   5 150.374 11.8218   1
   0   3  -5 170.536 12.9532   1
   1  -3   5 237.500 19.9323   1
   1  -3   5 220.596 19.8057   2
   1  -3   5 289.464 19.9168   2
  -1  -3  -5 211.811 19.3423   1
  -1  -3  -5 249.483 19.2562   2
   1   3   5 237.108 19.3476   1
  -1   3  -5 237.741 19.9280   2
   2  -3   5 33.3327 4.93026   2
  -2  -3  -5 36.8948 4.33117   2
   2  -3   5 31.5995 4.46914   1
   2  -3   5 32.1264 4.56410   2
  -2   3  -5 38.6483 5.08613   2
   2   3   5 51.9595 5.04901   1
   2   3   5 44.5578 4.09864   2
  -3  -3  -5 67.7498 7.15213   2
   3   3   5 62.8021 7.44164   1
   3   3   5 64.5570 6.75806   2
  -3   3  -5 73.6657 7.34855   2
  -4  -3  -5 12.2106 3.60002   2
   4   3   5 16.6130 4.12941   1
  -4   3  -5 33.1826 4.99539   2
   4   3   5 22.8892 3.90742   2
  -5  -3  -5 116.548 12.3072   2
   5   3   5 109.724 12.3968   1
  -5   3  -5 125.381 12.0098   2
  -6  -3  -5 2.09455 2.79651   2
  -6   3  -5 4.65574 3.01166   2
   6   3   5 0.60270 2.19510   1
  -7  -3  -5 116.767 13.7708   2
  -7   3  -5 137.811 14.1024   2
   7   3   5 140.097 15.4281   1
  -8  -3  -5 40.1398 7.52686   2
  -8   3  -5 30.4650 6.68939   2
   8   3   5 25.7507 6.95998   1
  -8  -4   5 19.6875 5.78422   2
   8   4  -5 24.9562 6.60865   1
  -7  -4   5 137.276 15.3119   2
   7   4  -5 154.889 16.1935   1
  -6  -4   5 82.1727 11.1070   2
   6   4  -5 90.4519 10.8368   1
  -6   4   5 99.7505 9.37383   2
  -5  -4   5 73.5670 9.96723   2
  -5   4   5 93.3749 8.07911   2
   5   4  -5 76.4245 9.52130   1
  -4  -4   5 66.5164 7.56985   2
   4  -4  -5 67.7557 7.41903   2
   4   4  -5 65.8531 7.80896   1
  -4   4   5 56.8009 5.33273   2
  -4   4   5 54.8496 5.24106   2
  -3  -4   5 114.396 11.2595   2
   3  -4  -5 137.121 10.7510   2
   3   4  -5 101.962 11.3991   1
   2  -4  -5 280.288 22.0097   2
  -2  -4   5 276.079 23.6259   1
  -2  -4   5 271.123 23.1844   2
   2  -4  -5 261.909 22.5722   1
  -2  -4   5 267.115 23.6482   2
   2   4  -5 308.670 23.0882   2
   2   4  -5 290.852 23.6355   1
  -1  -4   5 690.027 54.3549   2
  -1  -4   5 672.552 54.6302   1
   1  -4  -5 740.468 53.7350   1
  -1  -4   5 651.408 54.1953   2
   1   4  -5 704.710 54.1120   2
   1   4  -5 647.884 54.3203   2
   1   4  -5 723.293 54.6788   1
   0  -4  -5 189.613 16.2113   1
   0  -4   5 219.766 17.1107   2
   0  -4   5 192.745 17.0230   1
   0  -4   5 182.769 16.6176   2
   0   4   5 204.636 16.2605   1
   0   4  -5 190.015 16.8976   2
   0   4  -5 213.304 17.2796   1
   0   4  -5 211.364 16.7503   2
  -1  -4  -5 270.149 20.4338   2
   1  -4   5 290.567 21.6105   2
   1  -4   5 256.910 21.4552   1
   1  -4   5 255.528 21.0554   2
  -1  -4  -5 227.146 20.8144   1
  -1   4  -5 237.998 21.1940   2
   1   4   5 262.859 20.8574   1
  -2  -4  -5 12.2947 3.03020   1
  -2  -4  -5 17.1907 2.96684   2
   2  -4   5 19.4801 3.72912   1
   2  -4   5 18.9485 3.10434   2
   2   4   5 19.6119 2.16134   2
   2   4   5 18.6195 3.27742   1
  -2   4  -5 22.8251 3.67185   2
  -3  -4  -5 364.160 30.0712   2
   3   4   5 354.174 30.3468   1
   3   4   5 362.728 29.2700   2
  -3   4  -5 383.648 30.2386   2
  -4  -4  -5 292.413 26.2397   2
  -4   4  -5 302.882 26.1636   2
   4   4   5 304.589 25.5543   2
   4   4   5 336.784 27.1440   1
  -5  -4  -5 60.5114 8.30801   2
   5   4   5 60.4182 8.82220   1
  -5   4  -5 56.9545 7.88292   2
  -6  -4  -5 329.978 30.3426   2
   6   4   5 343.203 31.1167   1
  -6   4  -5 374.957 30.3453   2
  -7  -4  -5 21.1720 5.36968   2
  -7   4  -5 31.7107 5.85012   2
   7   4   5 33.7583 7.43326   1
  -8  -4  -5 63.6763 10.2174   2
  -8   4  -5 80.6476 10.2959   2
   8   4   5 75.3512 11.8587   1
  -8  -5   5 75.3056 11.7593   2
   8   5  -5 111.152 13.1604   1
  -7  -5   5 17.4022 4.87686   2
   7   5  -5 29.1561 6.72802   1
  -6  -5   5 177.703 17.7820   2
   6   5  -5 186.273 18.3926   1
  -5  -5   5 31.7894 5.79231   2
  -5   5   5 30.1917 3.23974   2
   5   5  -5 33.7998 5.99813   1
  -5   5   5 20.2901 3.35262   2
  -4  -5   5 109.495 11.5155   2
   4   5  -5 115.837 11.8291   1
   3  -5  -5 132.530 11.2707   1
  -3  -5   5 112.391 11.5019   2
   3  -5  -5 110.954 10.3643   2
   2  -5  -5 29.0019 4.04225   1
  -2  -5   5 29.6375 4.57569   2
   2  -5  -5 26.8520 2.83866   2
   2   5  -5 38.2291 5.42781   1
  -1  -5   5 147.334 13.2578   2
  -1  -5   5 161.921 14.6612   1
   1  -5  -5 163.260 12.8585   1
   1   5  -5 128.242 13.0622   2
   1   5  -5 138.769 12.9023   2
   1   5  -5 156.778 13.8216   1
   0  -5   5 697.944 49.2008   2
   0  -5   5 665.008 49.9680   2
   0  -5   5 635.417 49.6022   1
   0  -5  -5 593.325 48.6466   1
   0   5  -5 618.342 49.2143   2
   0   5   5 577.440 48.6026   1
   0   5  -5 633.021 49.6754   1
   0   5  -5 576.329 48.7481   2
  -1  -5  -5 288.479 23.4080   2
  -1  -5  -5 300.370 24.3692   1
   1  -5   5 269.154 24.1291   2
  -1   5  -5 312.256 24.6094   2
   1   5   5 343.688 24.4076   1
  -1   5  -5 266.919 24.7511   1
  -2  -5  -5 224.377 21.7037   1
  -2  -5  -5 248.885 21.2952   2
   2  -5   5 245.666 21.5369   2
  -2   5  -5 281.015 21.9851   2
   2   5   5 306.219 22.1775   1
  -3  -5  -5 61.6888 7.44773   2
  -3   5  -5 80.3077 8.18963   2
   3   5   5 78.7012 8.39892   1
   3   5   5 75.9662 6.82152   2
  -4  -5  -5 1.26594 1.96578   2
   4   5   5 2.19951 1.64546   2
  -4   5  -5 2.72936 1.87292   2
   4   5   5 2.73329 2.52590   1
  -5  -5  -5 109.619 12.4298   2
   5   5   5 123.482 13.2991   1
  -5   5  -5 140.878 12.8982   2
  -6  -5  -5 75.9258 10.9566   2
   6   5   5 93.0657 11.5329   1
  -6   5  -5 95.7611 10.4519   2
  -7  -5  -5 210.545 20.3404   2
   7   5   5 187.474 20.2287   1
  -7   5  -5 212.073 19.5300   2
  -8  -5  -5 8.35167 4.64090   2
  -8   5  -5 4.31169 3.62282   2
   8   5   5 3.43241 4.34259   1
   8   6  -5 9.43944 4.73640   1
  -7  -6   5 53.5877 8.95053   2
   7   6  -5 63.5614 9.64937   1
  -6  -6   5 86.2111 11.0129   2
   6   6  -5 79.0614 10.2120   1
  -5  -6   5 31.0602 5.89495   2
   5   6  -5 41.9130 7.17732   1
  -4  -6   5 83.1215 10.5571   2
   4   6  -5 125.244 11.9061   1
   3  -6  -5 35.1187 4.04054   2
  -3  -6   5 37.4554 5.66738   2
   3   6  -5 33.5723 5.75122   1
  -2  -6   5 158.985 16.0245   2
   2  -6  -5 216.092 16.1405   1
   2  -6  -5 167.716 14.4967   2
   2   6  -5 198.038 17.0213   1
  -1  -6   5 316.862 27.5223   2
   1  -6  -5 382.295 27.5325   1
   1   6  -5 304.072 28.0340   1
   0  -6  -5 91.9516 7.50002   2
   0  -6   5 89.3505 8.98246   2
   0  -6  -5 93.1420 9.00195   1
   0   6  -5 99.3658 9.33351   2
   0   6   5 110.754 9.25261   1
   0   6  -5 98.4165 9.01417   2
   0   6  -5 96.1122 9.84238   1
  -1  -6  -5 48.8083 5.22542   1
   1  -6   5 40.8270 5.15031   2
  -1  -6  -5 41.5800 3.90192   2
   1   6   5 32.5309 4.84325   1
  -1   6  -5 29.5399 4.75780   2
  -1   6  -5 34.5457 5.67962   1
  -2  -6  -5 46.3919 6.28615   1
   2  -6   5 39.2077 5.41898   2
  -2  -6  -5 39.4203 4.75700   2
  -2   6  -5 47.5508 5.98633   2
   2   6   5 44.9437 5.50026   1
  -3  -6  -5 84.2248 9.02164   2
   3  -6   5 93.8058 9.22523   2
   3   6   5 103.714 9.90473   1
   3   6   5 87.3672 7.63144   2
  -3   6  -5 82.1886 8.89179   2
  -4  -6  -5 105.038 11.2383   2
   4   6   5 115.736 10.3011   2
  -4   6  -5 110.382 11.2943   2
   4   6   5 121.399 12.2431   1
  -5  -6  -5 46.0033 7.19916   2
   5   6   5 45.7950 7.90896   1
  -5   6  -5 56.0532 7.50616   2
  -6  -6  -5 123.974 13.4830   2
   6   6   5 123.273 14.0472   1
  -6   6  -5 120.103 12.7464   2
  -7  -6  -5 51.3371 8.80773   2
  -7   6  -5 72.3177 9.20097   2
   7   6   5 50.8295 9.36963   1
  -7  -7   5 47.9382 8.36545   2
   7   7  -5 33.3139 7.14760   1
  -6  -7   5 8.87146 3.50638   2
   6   7  -5 11.9695 4.63186   1
  -5  -7   5 88.2971 10.0567   2
   5   7  -5 74.3323 9.81391   1
  -4  -7   5 72.8904 9.11068   2
   4   7  -5 59.6520 8.75100   1
  -3  -7   5 84.8336 9.16783   2
   3  -7  -5 84.4203 7.84211   2
   3   7  -5 82.3285 9.87563   1
  -2  -7   5 139.417 13.6262   2
   2  -7  -5 144.161 11.9124   2
   2   7  -5 158.489 14.5736   1
  -1  -7   5 168.930 15.5175   2
   1  -7  -5 192.052 15.6147   1
   1  -7  -5 173.354 13.7769   2
   1   7  -5 169.583 16.2601   1
   0  -7  -5 81.0655 8.83139   1
   0  -7   5 109.886 9.43435   2
   0  -7  -5 91.8096 7.52270   2
   0   7  -5 92.6702 9.29236   2
   0   7   5 99.2781 9.27602   1
   0   7  -5 88.8110 9.92770   1
   1  -7   5 122.031 10.4811   2
  -1  -7  -5 111.672 9.25152   2
  -1  -7  -5 110.318 11.2032   1
  -1   7  -5 84.1609 10.7783   1
   1   7   5 104.586 10.2722   1
  -1   7  -5 115.476 10.5474   2
   2  -7   5 252.768 23.3567   2
  -2  -7  -5 259.853 22.9328   2
   2   7   5 340.059 24.3738   1
  -2   7  -5 277.837 23.5327   2
  -3  -7  -5 8.01403 2.60512   2
   3  -7   5 9.92618 2.96440   2
  -3   7  -5 8.20415 2.71435   2
   3   7   5 12.1310 3.20949   1
  -4  -7  -5 32.4466 5.50990   2
   4   7   5 31.4553 5.88648   1
  -4   7  -5 33.5485 5.27778   2
  -5  -7  -5 33.1078 6.63641   2
  -5   7  -5 50.3919 7.12055   2
   5   7   5 70.0114 9.22279   1
  -6  -7  -5 29.5802 6.00148   2
  -6   7  -5 22.4617 4.78763   2
   6   7   5 34.6206 6.71255   1
  -7  -7  -5 37.6433 7.30724   2
  -7   7  -5 32.7023 5.93347   2
   7   7   5 35.7142 7.95484   1
  -7  -8   5 29.5240 6.95914   2
   7   8  -5 38.6650 7.98695   1
  -6  -8   5 36.5058 7.03725   2
   6   8  -5 56.2460 8.99150   1
  -5  -8   5 21.1706 4.76951   2
   5   8  -5 18.3870 4.88520   1
  -4  -8   5 80.4978 9.03075   2
   4   8  -5 56.1832 9.09952   1
  -3  -8   5 90.7844 9.47110   2
   3  -8  -5 77.0312 7.55552   2
   3   8  -5 75.5848 9.75687   1
  -2  -8   5 87.2162 9.36853   2
   2  -8  -5 88.6457 7.77178   2
   2   8  -5 92.9563 10.1870   1
  -1  -8   5 147.695 14.6864   2
   1  -8  -5 169.762 13.0944   2
   0  -8  -5 3.89021 0.98694   2
   0  -8   5 2.34929 1.90859   2
   0   8  -5 3.74634 2.09586   2
   0   8  -5 2.82775 2.65597   1
   0   8   5 2.72951 1.86079   1
  -1  -8  -5 107.447 8.90932   2
   1  -8   5 99.4637 9.91492   2
  -1   8  -5 95.1390 9.87554   2
   1   8   5 103.866 10.1285   1
  -1   8  -5 91.4591 10.9231   1
   2  -8   5 78.6136 8.19528   2
  -2  -8  -5 73.0722 7.67992   2
  -2   8  -5 82.4812 8.44567   2
   2   8   5 83.0519 8.87235   1
   3  -8   5 111.875 10.9883   2
  -3  -8  -5 113.626 10.9871   2
   3   8   5 108.131 11.4871   1
  -3   8  -5 114.665 11.0028   2
  -4  -8  -5 119.738 12.2936   2
   4  -8   5 114.355 12.0645   2
  -4   8  -5 114.620 11.6971   2
   4   8   5 145.333 13.6058   1
  -5  -8  -5 39.6139 6.67724   2
  -5   8  -5 46.5142 6.51488   2
   5   8   5 39.8214 7.47762   1
  -6  -8  -5 23.3431 5.50741   2
   6   8   5 36.4379 7.34397   1
  -6   8  -5 30.3814 5.50571   2
  -7  -8  -5 13.2754 4.77248   2
  -7   8  -5 11.9126 4.07612   2
   7   8   5 7.64611 3.95122   1
  -6  -9   5 4.89536 3.61848   2
   6   9  -5 5.80980 4.22515   1
  -5  -9   5 67.9279 9.59627   2
   5   9  -5 55.2426 9.03291   1
  -4  -9   5 15.0733 4.13500   2
   4   9  -5 22.7002 5.58336   1
  -3  -9   5 29.8768 5.54024   2
   3   9  -5 31.6303 6.37181   1
  -2  -9   5 4.74544 2.30420   2
   2   9  -5 8.01682 3.42647   1
   1  -9  -5 92.9139 7.99526   2
  -1  -9   5 89.0452 9.62809   2
   1  -9  -5 92.4863 7.78109   2
   1   9  -5 88.9510 10.6124   1
   0  -9   5 47.5292 6.48789   2
   0  -9  -5 51.5274 4.81557   2
   0   9  -5 51.0409 7.76597   1
   0   9   5 52.8324 6.65901   1
   1  -9   5 60.9302 6.65185   2
  -1  -9  -5 56.9385 5.65466   2
  -1   9  -5 61.0758 6.81381   2
   1   9   5 52.4591 6.99948   1
  -1   9  -5 55.0857 8.47459   1
  -2  -9  -5 250.995 22.3410   2
   2  -9   5 323.644 23.4701   2
   2   9   5 288.711 23.8250   1
  -2   9  -5 231.227 22.4618   2
   3  -9   5 27.9410 4.78233   2
  -3  -9  -5 18.8876 3.99818   2
   3   9   5 30.4101 5.55088   1
  -3   9  -5 20.5073 4.14979   2
   4  -9   5 23.9053 4.48870   2
  -4  -9  -5 17.7111 4.32251   2
   4   9   5 36.9906 6.38686   1
  -4   9  -5 21.8406 4.16106   2
   5  -9   5 87.6161 10.3902   2
  -5  -9  -5 66.7384 10.3683   2
   5   9   5 117.125 11.9290   1
  -5   9  -5 104.315 10.1118   2
  -6  -9  -5 5.36026 3.55820   2
   6   9   5 8.39790 4.70468   1
  -6   9  -5 9.20162 3.08222   2
  -6 -10   5 20.0552 5.58254   2
  -5 -10   5 63.2184 10.0542   2
   5  10  -5 99.7126 11.2490   1
  -4 -10   5 80.0253 10.9415   2
   4  10  -5 96.1902 11.6392   1
  -3 -10   5 10.3358 3.60625   2
   3  10  -5 16.8263 4.61049   1
  -2 -10   5 46.3279 6.66098   2
   2  10  -5 32.5457 6.38697   1
  -1 -10   5 9.66794 3.12276   2
   1  10  -5 13.4239 3.99593   1
   0 -10   5 0.53664 1.49468   2
   0 -10  -5 1.03968 1.16677   2
   0  10   5 5.13103 2.62992   1
   0  10  -5 3.43791 2.49399   1
  -1 -10  -5 27.2860 3.51938   2
   1 -10   5 30.4879 4.79470   2
  -1  10  -5 14.7288 4.43445   1
   1  10   5 18.0302 4.41414   1
   2 -10   5 85.2857 9.14796   2
  -2 -10  -5 85.9026 8.71679   2
   2  10   5 94.2052 10.1920   1
  -2  10  -5 89.5062 9.04242   2
   3 -10   5 57.6449 7.58722   2
  -3 -10  -5 47.5167 6.99371   2
   3  10   5 63.7130 7.80934   1
  -4 -10  -5 90.8600 11.2307   2
   4 -10   5 103.279 11.5219   2
   4  10   5 125.790 12.6842   1
  -4  10  -5 131.363 11.3675   2
  -5 -10  -5 25.4271 5.25770   2
   5 -10   5 28.6262 5.61808   2
   5  10   5 37.3404 7.26609   1
  -5 -11   5 54.0254 9.06171   2
   5  11  -5 68.5001 10.1872   1
  -4 -11   5 31.2703 6.53982   2
   4  11  -5 39.3096 7.26618   1
  -3 -11   5 66.0743 9.30773   2
   3  11  -5 74.2600 10.7602   1
  -2 -11   5 66.5410 8.63970   2
   2  11  -5 58.9408 9.35226   1
  -1 -11   5 9.08505 2.82762   2
   1  11  -5 10.7858 3.83621   1
   0 -11   5 72.1607 8.87338   2
   0  11  -5 84.9199 10.7729   1
   0  11   5 95.1806 9.97568   1
   1 -11   5 8.37590 2.99383   2
  -1  11  -5 8.17214 3.94653   1
   1  11   5 7.04221 3.19905   1
   2 -11   5 184.980 16.9220   2
   3 -11   5 43.9627 6.81682   2
   3  11   5 52.7846 8.13966   1
   4 -11   5 18.7305 4.49886   2
   4  11   5 19.2551 5.40762   1
  -5 -11  -5 65.2055 9.81479   2
   5 -11   5 72.8710 9.47879   2
   5  11   5 66.2937 10.0121   1
  -4 -12   5 4.82288 3.64611   2
   4  12  -5 15.5822 5.39671   1
  -3 -12   5 29.2242 6.16272   2
   3  12  -5 33.9553 7.19243   1
  -2 -12   5 24.6041 5.31398   2
   2  12  -5 30.3762 6.28986   1
  -1 -12   5 6.18853 2.94214   2
   1  12  -5 3.45803 2.99903   1
   0 -12   5 17.6500 4.17850   2
   0  12  -5 13.4836 5.13379   1
   0  12   5 19.6323 4.65347   1
   1 -12   5 2.41077 2.31151   2
   1  12   5 2.70246 2.64463   1
   2 -12   5 1.93474 2.30804   2
   2  12   5 4.30605 3.09459   1
   3 -12   5 0.15548 1.63499   2
   3  12   5 1.08327 2.86341   1
   4 -12   5 0.04369 2.52882   2
   4  12   5 1.15623 3.22113   1
  -2 -13   5 28.7670 5.64633   2
   2  13  -5 37.2022 7.71364   1
  -1 -13   5 0.82566 2.46057   2
   1  13  -5 -1.5810 2.85522   1
   0 -13   5 43.8216 6.64085   2
   0  13  -5 40.5046 8.10627   1
   0  13   5 33.8114 6.59271   1
   1 -13   5 0.26068 2.25861   2
   1  13   5 3.46124 3.01243   1
   2 -13   5 33.9031 5.48841   2
   2  13   5 25.2836 5.98222   1
   8   0  -6 0.93847 3.38219   1
  -8   0   6 -1.4256 1.74820   2
   7   0  -6 91.8664 11.5430   1
  -7   0   6 94.5269 10.6822   2
   6   0  -6 0.64641 1.75234   1
  -6   0   6 0.22017 1.48248   2
  -5   0   6 281.892 24.3625   2
   5   0  -6 287.579 25.0495   1
  -4   0   6 297.944 25.1674   2
   4   0  -6 304.531 25.6974   1
  -3   0   6 1.19285 1.41566   2
   3   0  -6 2.32054 1.62676   1
  -3   0   6 1.30212 1.37880   2
   3   0  -6 2.75746 1.44117   2
  -2   0   6 85.6254 7.65830   2
  -2   0   6 79.5761 7.84529   2
   2   0  -6 93.7500 8.08050   2
   2   0  -6 81.2442 7.77038   1
   2   0  -6 87.6300 8.01670   2
  -1   0   6 64.7766 6.31147   2
   1   0  -6 71.9362 6.47282   2
  -1   0   6 71.2694 6.46059   2
   1   0  -6 73.7437 6.55201   2
  -1   0   6 69.0152 6.13463   1
   1   0  -6 72.3276 6.06313   1
   0   0  -6 43.2853 4.56862   2
   0   0   6 40.3617 4.40473   2
   0   0   6 49.2378 4.43676   2
   0   0  -6 49.2715 4.51593   2
   0   0   6 44.0728 3.95475   1
   1   0   6 8.69597 1.86957   2
  -1   0  -6 10.1374 2.02379   2
   1   0   6 10.8353 1.85141   2
   2   0   6 1882.08 153.594   2
   2   0   6 2047.56 153.262   2
  -2   0  -6 2064.82 153.926   2
  -3   0  -6 26.4898 4.41825   2
   3   0   6 29.8633 4.51585   2
  -4   0  -6 47.3348 6.60102   2
  -5   0  -6 103.071 11.0609   2
  -6   0  -6 233.557 21.4386   2
  -7   0  -6 25.3350 5.92245   2
   8   0   6 127.935 15.7226   1
  -8   0  -6 164.787 16.1453   2
  -8  -1   6 57.4337 9.12595   2
   8  -1  -6 60.1259 10.1970   1
   8   1  -6 75.3224 10.9991   1
  -8   1   6 62.7602 8.78110   2
   7  -1  -6 66.2617 9.43369   1
  -7  -1   6 45.5999 7.74621   2
  -7   1   6 61.7542 8.24409   2
   7   1  -6 55.8290 8.83517   1
   6  -1  -6 37.6197 6.99053   1
  -6  -1   6 41.6006 6.69301   2
   6   1  -6 34.3657 6.52910   1
  -6   1   6 55.1519 6.96089   2
  -5  -1   6 175.097 15.6177   2
   5  -1  -6 150.290 15.6641   1
   5   1  -6 153.408 15.7439   1
  -5   1   6 182.614 15.2782   2
  -4  -1   6 147.643 12.6686   2
   4  -1  -6 119.421 12.2876   1
  -4   1   6 129.135 11.9136   2
  -4   1   6 133.574 11.6105   2
   4   1  -6 124.645 12.5567   1
  -3  -1   6 2376.27 195.870   2
   3  -1  -6 2627.13 195.853   2
  -3  -1   6 2463.79 195.662   2
  -3   1   6 2830.69 195.366   2
  -3   1   6 2365.81 195.403   2
   3   1  -6 2681.38 196.039   2
   3   1  -6 2509.44 196.111   1
  -2  -1   6 140.272 11.6585   2
   2  -1  -6 136.146 11.5307   2
  -2  -1   6 150.802 11.9973   2
   2  -1  -6 115.103 11.2871   1
   2  -1  -6 125.372 11.3786   2
  -2  -1   6 108.238 11.4981   1
   2   1  -6 161.117 12.1676   2
  -2   1   6 141.929 11.1589   2
   2   1  -6 149.271 11.8476   2
  -2   1   6 129.271 11.2243   2
   2   1  -6 137.483 11.7426   1
  -1  -1   6 405.410 33.0535   1
   1  -1  -6 420.107 32.4227   1
   1  -1  -6 439.233 32.9250   2
  -1  -1   6 402.823 33.2071   2
   1  -1  -6 424.789 32.9491   2
  -1  -1   6 497.168 33.4832   2
  -1   1   6 408.801 32.6152   2
  -1   1   6 383.739 32.6459   2
   1   1  -6 409.594 32.9550   1
   1   1  -6 428.841 33.2151   2
   0  -1  -6 472.095 39.9369   2
   0  -1   6 599.003 40.3674   2
   0  -1   6 507.378 39.9637   1
   0  -1   6 520.896 40.3735   2
   0  -1  -6 563.733 39.9247   2
   0   1  -6 501.623 40.3858   2
   0   1  -6 513.772 40.2092   2
   0   1  -6 477.947 39.9149   1
   0   1   6 519.156 39.7189   2
   0   1   6 473.763 39.7526   2
  -1  -1  -6 2.97581 1.44282   2
   1  -1   6 1.18460 1.34577   2
   1  -1   6 1.67761 1.19581   2
   1  -1   6 2.52743 1.15392   1
   1   1   6 3.57780 1.24681   2
  -1   1  -6 4.03819 1.41506   2
   1   1   6 1.80111 0.89469   2
   2  -1   6 696.312 59.1123   2
   2  -1   6 674.959 59.4520   2
  -2  -1  -6 755.941 59.6476   2
  -2   1  -6 832.990 59.9257   2
   2   1   6 713.487 59.2964   2
   2   1   6 888.782 59.1074   2
  -3  -1  -6 26.8419 4.39120   2
   3   1   6 27.5264 4.27538   2
  -3   1  -6 25.8745 4.43435   2
  -4  -1  -6 401.199 30.2490   2
  -4   1  -6 315.270 29.6090   2
  -5  -1  -6 28.3156 5.42961   2
  -5   1  -6 26.4414 5.30319   2
  -6  -1  -6 77.5107 10.3575   2
   6   1   6 70.9889 10.4254   1
  -6   1  -6 86.0155 9.86294   2
  -7  -1  -6 51.8792 8.27057   2
  -7   1  -6 40.7483 7.13517   2
   7   1   6 39.6378 7.67729   1
  -8  -1  -6 4.23025 3.82864   2
  -8   1  -6 -2.0436 2.83387   2
   8   1   6 5.81210 4.34864   1
  -8  -2   6 9.13582 3.61573   2
   8  -2  -6 15.2205 5.25218   1
   8   2  -6 11.5741 4.81757   1
  -8   2   6 17.0567 4.43361   2
  -7  -2   6 81.5439 11.2605   2
   7  -2  -6 82.3830 12.0799   1
   7   2  -6 120.373 12.4830   1
  -6  -2   6 8.40560 3.09972   2
   6  -2  -6 9.78076 3.83082   1
   6   2  -6 14.5263 4.24451   1
  -6   2   6 10.4941 3.12093   2
  -5  -2   6 259.893 25.2158   2
   5   2  -6 309.384 26.1034   1
  -5   2   6 270.708 24.4701   2
  -5   2   6 334.542 24.4730   2
  -4  -2   6 143.989 13.5650   2
   4   2  -6 135.161 13.6413   1
  -4   2   6 145.763 12.4099   2
  -4   2   6 153.574 12.8418   2
   3  -2  -6 26.1686 3.82410   2
  -3  -2   6 31.0044 4.56793   2
  -3  -2   6 33.7837 4.56629   2
  -3  -2   6 22.4175 4.28963   1
   3   2  -6 22.8541 4.15950   1
  -3   2   6 22.7115 3.17346   2
  -3   2   6 25.3282 2.95133   2
   2  -2  -6 18.1423 2.84895   2
  -2  -2   6 17.2330 3.38607   2
   2  -2  -6 18.9401 2.70824   2
  -2  -2   6 17.3828 3.21578   2
  -2  -2   6 16.8724 3.27174   1
   2   2  -6 29.1728 3.82544   2
   2   2  -6 23.7138 3.72343   2
   2   2  -6 21.6519 3.48310   1
  -2   2   6 24.1169 2.11967   2
  -2   2   6 23.3222 2.19288   2
   1  -2  -6 122.335 9.05361   2
  -1  -2   6 104.435 9.66903   1
  -1  -2   6 107.831 9.77509   2
   1  -2  -6 112.105 9.03113   2
  -1  -2   6 110.968 9.76697   2
   1  -2  -6 111.285 8.68039   1
   1   2  -6 102.204 9.51089   1
   1   2  -6 100.681 9.52149   2
   1   2  -6 98.6399 9.74649   2
   0  -2  -6 482.844 39.4598   2
   0  -2  -6 567.425 39.3852   2
   0  -2   6 498.359 40.0198   2
   0  -2   6 501.344 40.2257   2
   0  -2   6 514.937 40.0314   1
   0   2  -6 495.533 40.2668   2
   0   2  -6 519.139 40.0817   2
   0   2  -6 488.814 39.9634   1
   1  -2   6 176.266 16.1615   2
   1  -2   6 180.858 16.2659   1
  -1  -2  -6 182.024 16.0905   2
   1  -2   6 166.735 16.3950   2
  -1   2  -6 214.640 16.7675   2
   1   2   6 224.677 15.5435   2
   1   2   6 208.586 15.9183   1
   1   2   6 204.902 15.7114   2
  -2  -2  -6 189.817 15.8333   2
   2  -2   6 174.660 15.5159   2
   2  -2   6 186.184 15.9890   2
   2   2   6 177.291 15.3092   2
   2   2   6 213.638 16.0040   1
   2   2   6 175.992 14.9177   2
  -2   2  -6 173.152 15.8262   2
  -3  -2  -6 80.7852 9.22598   2
  -3   2  -6 111.143 9.73043   2
   3   2   6 98.2567 9.13852   2
   3   2   6 88.5010 9.49921   1
  -4  -2  -6 115.762 11.8258   2
  -4   2  -6 119.871 11.8313   2
   4   2   6 126.289 12.4762   1
  -5  -2  -6 19.1945 4.19359   2
   5   2   6 15.7376 4.26625   1
  -5   2  -6 16.7221 4.20719   2
  -6  -2  -6 83.1969 10.8527   2
  -6   2  -6 97.4966 10.6893   2
   6   2   6 80.8854 10.7726   1
  -7  -2  -6 17.9122 5.01338   2
  -7   2  -6 25.3241 5.68998   2
   7   2   6 24.9940 6.44695   1
  -8  -2  -6 72.8849 10.8708   2
   8   2   6 66.0271 10.9222   1
  -8   2  -6 70.2849 10.1690   2
   8  -3  -6 67.6741 10.6325   1
  -8  -3   6 58.3196 9.23930   2
   8   3  -6 62.4856 10.1589   1
  -8   3   6 74.3075 8.33052   2
  -7  -3   6 50.0015 8.01590   2
   7   3  -6 51.4988 8.47240   1
  -7   3   6 49.0115 7.00998   2
  -6  -3   6 30.5179 6.18238   2
  -6   3   6 39.6127 5.56217   2
   6   3  -6 46.0791 7.55696   1
  -5  -3   6 111.651 12.2607   2
   5   3  -6 142.350 13.2223   1
  -5   3   6 111.071 10.8626   2
  -5   3   6 120.200 10.6762   2
  -4  -3   6 110.411 12.2285   2
   4   3  -6 147.860 13.2511   1
  -4   3   6 137.602 11.2377   2
  -4   3   6 127.185 10.9707   2
   3  -3  -6 574.365 43.8957   2
  -3  -3   6 514.567 44.7256   1
  -3  -3   6 550.669 44.5601   2
  -3   3   6 557.110 42.5658   2
   3   3  -6 577.772 44.8044   1
  -3   3   6 551.198 42.5255   2
  -2  -3   6 73.3863 8.05163   1
   2  -3  -6 83.6801 7.04547   2
  -2  -3   6 76.7449 8.06494   2
  -2  -3   6 71.7119 7.78652   2
   2  -3  -6 75.5720 7.13746   2
   2   3  -6 77.7168 7.77231   2
   2   3  -6 90.7664 8.38087   2
   2   3  -6 105.453 8.63419   1
   1  -3  -6 16.9169 1.84322   2
  -1  -3   6 16.1933 3.02163   2
  -1  -3   6 18.7541 3.18771   1
   1  -3  -6 16.3530 1.77925   2
  -1  -3   6 22.4336 3.42419   2
   1   3  -6 20.6735 3.10216   2
   1   3  -6 21.8053 3.37522   2
   1   3  -6 21.1183 3.34072   1
   0  -3   6 848.881 65.7160   2
   0  -3  -6 796.147 64.8072   1
   0  -3  -6 907.563 64.6189   2
   0  -3  -6 824.689 64.7430   2
   0  -3   6 875.129 65.9211   1
   0  -3   6 860.600 65.9484   2
   0   3  -6 819.242 65.9193   2
   0   3  -6 847.542 65.6969   2
   0   3  -6 846.107 65.8828   1
   0   3   6 821.445 64.7367   1
   1  -3   6 27.8007 3.61786   2
   1  -3   6 25.6471 3.78196   1
   1  -3   6 25.4831 3.76976   2
  -1  -3  -6 27.8341 3.31509   2
  -1   3  -6 19.0335 3.49893   2
   1   3   6 19.9959 2.69407   1
  -2  -3  -6 72.7494 7.68200   2
   2  -3   6 71.8607 8.04250   1
   2  -3   6 76.6826 7.73516   2
  -2   3  -6 86.4486 8.23501   2
   2   3   6 92.5040 7.33551   2
   2   3   6 83.5976 6.98684   2
   2   3   6 81.4716 7.95901   1
  -3  -3  -6 96.2945 9.70594   2
  -3   3  -6 98.5480 9.87499   2
   3   3   6 111.757 10.3141   1
   3   3   6 91.3293 9.17667   2
  -4  -3  -6 404.121 35.6359   2
   4   3   6 469.739 35.3754   2
   4   3   6 411.517 36.0406   1
  -4   3  -6 444.901 35.8518   2
  -5  -3  -6 4.35081 2.81591   2
   5   3   6 2.20388 2.77418   1
  -5   3  -6 5.51538 2.46307   2
  -6  -3  -6 42.6862 7.16535   2
  -6   3  -6 34.7856 6.04760   2
   6   3   6 25.3968 5.94590   1
  -7  -3  -6 40.0062 7.82041   2
  -7   3  -6 55.2684 8.09446   2
   7   3   6 52.6355 9.11785   1
  -8  -3  -6 18.6943 5.58638   2
  -8   3  -6 13.7424 4.88237   2
   8   3   6 9.03238 5.07943   1
  -8  -4   6 12.1953 4.67563   2
   8   4  -6 17.6004 5.23584   1
  -7  -4   6 161.894 16.9860   2
   7   4  -6 164.973 17.7366   1
  -7   4   6 181.040 15.5519   2
  -6  -4   6 73.6164 10.0044   2
   6   4  -6 71.3309 9.34427   1
  -6   4   6 76.0639 7.58353   2
  -5  -4   6 145.645 14.1073   2
  -5   4   6 133.851 11.6636   2
   5   4  -6 137.389 14.2595   1
  -5   4   6 140.079 11.8683   2
  -4  -4   6 102.307 12.6954   2
   4   4  -6 176.921 14.4030   1
  -4   4   6 140.118 10.9460   2
  -4   4   6 138.958 10.9741   2
   3  -4  -6 36.8209 4.34035   2
  -3  -4   6 38.7596 5.72036   2
   3   4  -6 37.2343 5.66692   1
  -2  -4   6 378.619 31.5040   2
   2  -4  -6 384.662 30.7134   1
   2  -4  -6 387.645 30.2495   2
  -2  -4   6 370.751 31.7936   1
   2   4  -6 410.258 31.8817   1
  -1  -4   6 260.126 22.9888   2
   1  -4  -6 288.398 22.1435   1
  -1  -4   6 266.536 23.2231   1
  -1  -4   6 286.093 23.0836   2
   1   4  -6 247.795 22.9799   2
   1   4  -6 318.706 23.0461   2
   1   4  -6 277.104 23.2293   1
   0  -4   6 272.731 19.2926   1
   0  -4  -6 223.607 16.9937   2
   0  -4  -6 210.170 17.0229   2
   0  -4  -6 219.192 17.8329   1
   0  -4   6 223.518 18.5629   2
   0  -4   6 263.448 19.0891   2
   0   4  -6 231.694 18.9674   1
   0   4  -6 197.958 18.5855   2
   0   4  -6 204.081 18.3274   2
   0   4   6 203.186 17.6948   1
  -1  -4  -6 19.3941 2.67510   2
   1  -4   6 22.7575 3.30547   2
  -1  -4  -6 20.9372 3.07838   1
   1   4   6 17.4219 2.73663   1
  -1   4  -6 22.6233 3.80450   2
  -2  -4  -6 52.8365 5.97597   2
   2  -4   6 48.3454 5.92172   2
   2   4   6 59.0810 4.91330   2
  -2   4  -6 54.8087 6.35327   2
   2   4   6 66.0562 6.43908   1
   2   4   6 62.1455 5.05483   2
  -3  -4  -6 71.1555 8.86455   2
   3   4   6 94.1000 8.42399   2
   3   4   6 103.749 9.77744   1
  -3   4  -6 98.1488 9.56081   2
  -4  -4  -6 142.684 14.1426   2
   4   4   6 159.134 14.7934   1
   4   4   6 151.186 13.4316   2
  -4   4  -6 140.004 13.8783   2
  -5  -4  -6 34.5365 5.92022   2
   5   4   6 23.4304 5.65723   1
  -5   4  -6 33.9933 5.60265   2
  -6  -4  -6 116.625 13.1092   2
   6   4   6 128.832 13.6515   1
  -6   4  -6 114.725 12.3619   2
  -7  -4  -6 0.62930 3.19159   2
  -7   4  -6 13.2397 4.22546   2
   7   4   6 6.65961 4.26550   1
  -8  -4  -6 37.3953 7.50743   2
   8   4   6 44.5161 8.77242   1
  -8  -5   6 55.1028 9.49039   2
   8   5  -6 73.1904 11.0977   1
  -7  -5   6 84.7900 11.7743   2
   7   5  -6 89.7893 12.4698   1
  -6  -5   6 80.2089 11.2185   2
   6   5  -6 104.227 11.7086   1
  -5  -5   6 376.358 32.3623   2
   5   5  -6 378.455 32.6039   1
  -4  -5   6 115.827 12.1911   2
   4   5  -6 129.990 12.9122   1
   3  -5  -6 256.529 22.0530   1
  -3  -5   6 258.603 22.8083   2
   3  -5  -6 287.116 21.7024   2
   3   5  -6 252.222 23.0130   1
  -2  -5   6 64.1518 6.85143   2
   2  -5  -6 54.3908 5.82103   1
   2  -5  -6 52.0448 4.97026   2
   2   5  -6 75.3097 7.45319   1
   1  -5  -6 327.151 25.5585   1
  -1  -5   6 304.190 26.2350   2
   1   5  -6 370.002 27.0522   1
   1   5  -6 274.941 26.1532   2
   0  -5  -6 156.553 13.6985   1
   0  -5   6 167.153 14.3135   2
   0   5   6 150.101 13.6081   1
   0   5  -6 153.745 14.3458   2
   0   5  -6 202.642 15.2957   1
  -1  -5  -6 427.443 33.3398   2
   1  -5   6 399.598 34.1133   2
  -1  -5  -6 429.488 34.1205   1
  -1   5  -6 431.090 34.9452   1
   1   5   6 432.389 33.8897   1
  -1   5  -6 432.168 34.5387   2
  -2  -5  -6 109.464 9.54994   2
   2  -5   6 102.760 9.85830   2
  -2  -5  -6 109.854 10.1130   1
  -2   5  -6 90.4281 9.89038   2
   2   5   6 99.1471 9.70908   1
   3  -5   6 12.2257 2.91243   2
  -3  -5  -6 11.7819 2.89235   2
  -3   5  -6 12.1954 3.22976   2
   3   5   6 14.9481 2.19596   2
   3   5   6 15.7403 3.50049   1
  -4  -5  -6 66.0303 8.28234   2
   4   5   6 76.8187 7.46799   2
   4   5   6 82.5105 9.18371   1
  -4   5  -6 66.9090 8.37027   2
  -5  -5  -6 67.8952 9.60758   2
  -5   5  -6 77.8858 9.07217   2
   5   5   6 80.9623 9.60169   1
  -6  -5  -6 1.48392 2.52197   2
   6   5   6 -0.2325 2.63122   1
  -6   5  -6 0.41094 1.78996   2
  -7  -5  -6 27.2356 6.27809   2
  -7   5  -6 25.9167 5.78024   2
   7   5   6 17.3633 5.40715   1
  -8  -5  -6 1.41707 3.80835   2
   8   5   6 0.96698 3.75734   1
  -8   5  -6 2.52441 3.55611   2
  -7  -6   6 60.8435 9.46953   2
   7   6  -6 75.3781 11.0406   1
  -6  -6   6 59.4643 8.96987   2
   6   6  -6 59.4566 9.31464   1
  -5  -6   6 60.7266 8.97501   2
   5   6  -6 70.3704 9.59846   1
  -4  -6   6 138.357 14.8638   2
   4   6  -6 173.939 15.8329   1
   3  -6  -6 58.3483 5.96690   2
  -3  -6   6 64.4010 8.08512   2
   3   6  -6 64.1063 7.67528   1
  -2  -6   6 210.473 19.9682   2
   2  -6  -6 220.623 18.1681   2
   2   6  -6 279.936 21.1311   1
   1  -6  -6 148.043 12.8148   1
  -1  -6   6 142.386 13.3923   2
   1   6  -6 134.906 13.4154   2
   1   6  -6 164.804 14.2858   1
   0  -6  -6 134.859 12.5679   1
   0  -6   6 139.014 12.9774   2
   0   6  -6 169.764 13.6422   2
   0   6  -6 133.486 13.4729   1
   0   6   6 152.523 12.7152   1
   1  -6   6 228.967 18.5112   2
  -1  -6  -6 220.813 17.3623   2
  -1  -6  -6 209.714 18.3381   1
  -1   6  -6 211.966 18.5514   2
  -1   6  -6 190.764 18.8944   1
   1   6   6 225.017 18.2358   1
  -2  -6  -6 32.6871 4.55361   2
  -2  -6  -6 32.9080 5.27667   1
   2  -6   6 46.7916 5.62816   2
  -2   6  -6 31.1596 4.89867   2
   2   6   6 37.7560 5.23606   1
  -3  -6  -6 73.4216 9.15609   2
   3  -6   6 100.322 9.77921   2
   3   6   6 118.330 10.4643   1
   3   6   6 98.1478 7.82842   2
  -3   6  -6 89.3664 9.54608   2
   3   6   6 93.7992 7.77202   2
  -4  -6  -6 75.0423 8.84479   2
   4   6   6 79.0864 9.32946   1
   4   6   6 76.3541 7.54419   2
  -4   6  -6 83.1823 8.97513   2
  -5  -6  -6 52.3684 8.37511   2
   5   6   6 72.8630 9.94167   1
  -5   6  -6 74.6849 8.48907   2
  -6  -6  -6 105.093 12.2543   2
   6   6   6 117.745 13.1842   1
  -6   6  -6 104.296 11.7528   2
  -7  -6  -6 19.7372 5.89932   2
   7   6   6 24.2352 6.58222   1
  -7   6  -6 27.9003 5.85635   2
  -7  -7   6 17.8251 4.86597   2
   7   7  -6 11.5654 4.47120   1
  -6  -7   6 89.2187 11.8007   2
   6   7  -6 89.9526 11.1526   1
  -5  -7   6 37.0897 6.79143   2
   5   7  -6 43.6336 7.48412   1
  -4  -7   6 15.3032 4.01544   2
   4   7  -6 16.2841 4.19595   1
   3  -7  -6 364.113 28.2415   2
  -3  -7   6 324.714 29.7624   2
   3   7  -6 365.126 30.4716   1
  -2  -7   6 2.09214 1.68651   2
   2  -7  -6 4.38392 2.07727   1
   2  -7  -6 3.19341 0.87939   2
   2   7  -6 5.08343 2.42287   1
   1  -7  -6 330.360 26.6321   1
  -1  -7   6 315.993 27.0586   2
   0  -7   6 26.4165 4.26169   2
   0  -7  -6 27.0677 4.17480   1
   0  -7  -6 23.3491 2.19253   2
   0   7  -6 20.8170 4.66202   1
   0   7  -6 25.6410 4.25272   2
   0   7   6 24.7971 3.93544   1
   1  -7   6 53.7859 6.27919   2
  -1  -7  -6 52.2459 5.07735   2
  -1  -7  -6 51.2217 6.25011   1
   1   7   6 57.2334 6.21177   1
  -1   7  -6 54.7493 7.62896   1
  -1   7  -6 51.0972 6.19102   2
  -2  -7  -6 243.188 20.1823   2
   2  -7   6 274.213 21.0374   2
  -2   7  -6 220.773 20.7243   2
   2   7   6 233.718 20.7777   1
  -3  -7  -6 11.1664 2.93645   2
   3  -7   6 11.7847 2.95696   2
   3   7   6 8.99025 2.91401   1
  -3   7  -6 11.7373 3.33543   2
   4  -7   6 37.7693 5.64594   2
  -4  -7  -6 38.1560 5.91067   2
  -4   7  -6 32.0244 5.47677   2
   4   7   6 28.3566 5.77999   1
  -5  -7  -6 127.304 14.1688   2
  -5   7  -6 143.845 14.0966   2
   5   7   6 156.525 15.3121   1
  -6  -7  -6 19.3327 5.06746   2
   6   7   6 21.5078 5.37724   1
  -6   7  -6 30.5591 5.56304   2
  -7  -7  -6 33.4114 6.75011   2
   7   7   6 25.5209 6.82917   1
  -7   7  -6 25.8753 5.69222   2
  -7  -8   6 6.06918 3.96485   2
   7   8  -6 21.7590 5.66035   1
  -6  -8   6 90.4051 12.5703   2
   6   8  -6 113.045 12.6774   1
  -5  -8   6 55.2877 8.57576   2
   5   8  -6 60.8228 9.07236   1
  -4  -8   6 351.571 34.2336   2
   4   8  -6 470.309 35.7323   1
  -3  -8   6 43.3778 6.94134   2
   3   8  -6 51.0174 7.58841   1
   2  -8  -6 250.040 19.5901   2
  -2  -8   6 223.358 21.4196   2
   2   8  -6 266.739 22.5801   1
   1  -8  -6 34.1400 3.05869   2
  -1  -8   6 41.5577 5.80612   2
   1   8  -6 25.3311 5.24819   1
   0  -8   6 287.427 25.6628   2
   0  -8  -6 311.723 23.9981   2
   0   8  -6 306.185 26.8692   1
   0   8  -6 305.954 25.9315   2
   0   8   6 323.761 25.8832   1
  -1  -8  -6 117.495 10.1915   2
   1  -8   6 130.740 11.6360   2
  -1   8  -6 113.022 12.4388   1
  -1   8  -6 115.596 11.3497   2
   2  -8   6 21.9692 4.35609   2
  -2  -8  -6 24.9128 3.82674   2
   2   8   6 30.0347 4.93395   1
  -2   8  -6 31.0919 4.88596   2
  -3  -8  -6 81.5166 9.69091   2
   3  -8   6 121.746 10.8221   2
   3   8   6 109.557 10.7433   1
  -3   8  -6 95.6946 10.2211   2
   4  -8   6 16.0877 3.91692   2
  -4  -8  -6 16.8137 3.99362   2
  -4   8  -6 16.5425 3.96807   2
   4   8   6 14.7562 4.32625   1
  -5  -8  -6 4.27512 2.79476   2
   5  -8   6 3.91260 2.94756   2
   5   8   6 9.91164 3.77972   1
  -5   8  -6 4.45816 2.62222   2
  -6  -8  -6 17.8017 4.99844   2
  -6   8  -6 21.2422 4.73138   2
   6   8   6 8.99608 3.90443   1
  -6  -9   6 77.3994 11.2069   2
   6   9  -6 85.3874 10.9587   1
  -5  -9   6 9.72606 4.09450   2
   5   9  -6 9.57035 3.88362   1
  -4  -9   6 33.5146 6.23267   2
   4   9  -6 37.4311 6.91118   1
  -3  -9   6 110.425 12.3690   2
   3   9  -6 138.003 13.6153   1
  -2  -9   6 24.8518 4.72097   2
   2   9  -6 26.3146 5.70120   1
  -1  -9   6 65.6236 7.80528   2
   1  -9  -6 63.9453 5.50602   2
   1   9  -6 63.2746 9.12664   1
   0  -9  -6 63.4971 5.82401   2
   0  -9   6 70.6905 7.79467   2
   0   9  -6 66.4582 9.26149   1
   0   9   6 70.1995 7.69439   1
   1  -9   6 8.33510 2.80241   2
  -1  -9  -6 12.0123 2.21471   2
  -1   9  -6 8.77347 3.25004   1
  -1   9  -6 6.85404 2.77460   2
   1   9   6 8.55916 2.92698   1
  -2  -9  -6 86.1715 8.55617   2
   2  -9   6 107.130 9.74012   2
  -2   9  -6 79.0781 9.05258   2
   2   9   6 81.3169 9.24622   1
   3  -9   6 37.9094 5.62418   2
  -3  -9  -6 27.2990 4.95629   2
  -3   9  -6 36.3065 5.71173   2
   3   9   6 43.0159 6.63033   1
   4  -9   6 35.9918 5.74906   2
  -4  -9  -6 31.5457 5.45088   2
   4   9   6 27.4301 5.79205   1
  -4   9  -6 21.8132 4.57212   2
  -5  -9  -6 91.6167 10.7532   2
   5  -9   6 99.3327 10.8549   2
   5   9   6 92.1963 11.5762   1
   6  -9   6 8.48223 3.89785   2
  -6  -9  -6 6.78262 3.84558   2
  -6   9  -6 10.0075 3.49471   2
   6   9   6 13.2169 4.98195   1
  -5 -10   6 16.7423 5.37142   2
   5  10  -6 26.3463 6.55253   1
  -4 -10   6 110.878 13.4701   2
   4  10  -6 147.272 14.7085   1
  -3 -10   6 14.5030 3.91605   2
   3  10  -6 13.0687 4.78538   1
  -1 -10   6 22.1779 4.52409   2
   1  10  -6 25.6993 5.89370   1
   0 -10   6 116.550 11.0133   2
   0  10  -6 100.485 12.0030   1
   0  10   6 98.3334 10.7169   1
   1 -10   6 62.1186 7.32325   2
  -1  10  -6 68.9035 9.85329   1
   1  10   6 66.0940 7.88808   1
  -1  10  -6 59.9708 7.72870   2
   2 -10   6 10.3298 2.99739   2
  -2 -10  -6 11.7162 3.11576   2
   2  10   6 9.61931 3.31397   1
  -2  10  -6 14.0319 3.36659   2
   3 -10   6 100.938 10.6495   2
  -3 -10  -6 102.340 10.2060   2
  -3  10  -6 95.5116 10.1381   2
   3  10   6 101.628 11.1935   1
   4 -10   6 110.986 11.8304   2
  -4 -10  -6 110.636 11.8173   2
   4  10   6 124.528 12.7254   1
  -5 -10  -6 17.7362 4.68561   2
   5 -10   6 22.2011 4.72242   2
  -5  10  -6 29.4429 5.08486   2
   5  10   6 27.4236 6.20710   1
  -5 -11   6 1.67603 3.37265   2
  -4 -11   6 70.2057 10.5112   2
   4  11  -6 97.5678 11.8807   1
  -3 -11   6 67.7581 9.37954   2
   3  11  -6 71.5303 10.2692   1
  -2 -11   6 27.5515 5.60200   2
   2  11  -6 34.4375 6.59827   1
  -1 -11   6 31.0238 5.37699   2
   1  11  -6 28.1518 6.51243   1
   0 -11   6 1.57558 2.11180   2
   0  11  -6 1.18420 2.29614   1
   0  11   6 -0.9292 1.66076   1
   1 -11   6 12.3044 3.49064   2
   1  11   6 5.94854 2.88412   1
   2 -11   6 7.50820 3.04169   2
  -2  11  -6 7.89023 2.57350   2
   2  11   6 0.35603 2.04128   1
   3 -11   6 0.72396 2.33971   2
   3  11   6 2.86326 2.81442   1
  -3  11  -6 1.18310 2.00070   2
   4 -11   6 37.7317 6.55412   2
   4  11   6 44.4407 7.57559   1
  -4 -12   6 21.0270 5.69048   2
  -3 -12   6 12.0536 4.37315   2
   3  12  -6 3.17544 3.56674   1
  -2 -12   6 51.6847 8.01132   2
   2  12  -6 62.8267 9.85497   1
  -1 -12   6 53.1957 7.60691   2
   1  12  -6 54.3067 9.34943   1
   0 -12   6 107.691 11.0938   2
   0  12   6 97.6791 11.0764   1
   0  12  -6 100.559 12.2644   1
   1 -12   6 74.2513 8.90731   2
   1  12   6 77.7231 9.28941   1
   2 -12   6 11.8231 3.32575   2
   2  12   6 14.3566 3.91982   1
   3 -12   6 44.5123 6.66682   2
   3  12   6 43.7558 7.42437   1
  -2 -13   6 10.3309 4.07641   2
  -1 -13   6 3.48331 2.95283   2
   1  13  -6 8.55480 4.27742   1
   0 -13   6 12.9053 3.97774   2
   0  13  -6 10.9212 4.54337   1
   0  13   6 8.28535 3.46558   1
   1 -13   6 -1.0424 1.49839   2
   1  13   6 1.39203 2.57622   1
   2 -13   6 19.3933 4.67535   2
   2  13   6 24.1877 5.53175   1
   8   0  -7 7.82807 4.31849   1
  -8   0   7 4.09782 3.40438   2
   7   0  -7 33.9878 6.94468   1
  -7   0   7 37.6835 6.31708   2
  -6   0   7 159.050 15.5818   2
   6   0  -7 171.000 16.6365   1
   5   0  -7 178.821 16.3627   1
  -5   0   7 159.697 15.4504   2
  -4   0   7 1404.76 109.651   2
  -4   0   7 1316.49 109.914   2
   4   0  -7 1532.99 110.732   1
   3   0  -7 895.345 67.3631   2
  -3   0   7 844.743 67.1443   2
   3   0  -7 815.766 67.2113   1
  -3   0   7 882.163 66.8884   2
   2   0  -7 737.401 53.8515   2
  -2   0   7 684.734 53.4792   2
   2   0  -7 696.521 53.8472   2
   2   0  -7 659.386 53.4627   1
  -2   0   7 656.653 53.6194   2
  -1   0   7 94.2821 8.38037   2
  -1   0   7 99.6368 8.36364   2
   1   0  -7 101.333 7.88512   1
   1   0  -7 94.7765 8.49988   2
  -1   0   7 83.0975 7.91348   1
   1   0  -7 88.7764 8.27320   2
   0   0   7 1470.53 126.682   2
   0   0  -7 1702.11 126.785   2
   0   0   7 1738.96 126.544   1
   0   0   7 1719.08 126.715   2
   0   0  -7 1624.00 126.951   2
  -1   0  -7 163.445 14.3510   2
  -1   0  -7 192.353 14.2623   2
   1   0   7 151.212 14.1175   2
   1   0   7 165.600 13.8565   2
  -2   0  -7 1381.96 117.664   2
   2   0   7 1632.10 117.236   2
   2   0   7 1550.03 117.677   2
  -3   0  -7 97.0068 9.29521   2
   3   0   7 82.3072 8.89753   2
  -4   0  -7 292.329 25.2314   2
  -5   0  -7 27.9347 5.33839   2
  -6   0  -7 135.711 14.1844   2
  -7   0  -7 30.1405 6.33773   2
   8   0   7 6.31639 3.51146   1
  -8   0  -7 11.1106 4.65491   2
   8  -1  -7 50.2946 9.08461   1
  -8  -1   7 42.6102 7.37740   2
   8   1  -7 53.8452 9.28207   1
   7  -1  -7 13.6086 4.66571   1
  -7  -1   7 16.8253 4.54533   2
  -7   1   7 19.2296 4.32891   2
   7   1  -7 15.1547 4.94183   1
  -6  -1   7 32.5184 5.78876   2
   6  -1  -7 32.3149 6.27329   1
   6   1  -7 26.8901 5.79814   1
  -6   1   7 27.1984 5.02235   2
  -5  -1   7 66.8913 8.84078   2
   5  -1  -7 88.0134 9.64204   1
  -5   1   7 90.5722 8.93133   2
   5   1  -7 84.8838 9.69304   1
   4  -1  -7 151.796 16.0226   1
  -4  -1   7 166.312 16.1339   2
  -4   1   7 181.945 15.7818   2
   4   1  -7 198.560 16.7553   1
  -4   1   7 206.357 15.6101   2
   3  -1  -7 557.922 43.9917   2
   3  -1  -7 506.924 43.8671   1
  -3  -1   7 571.654 43.9547   2
  -3  -1   7 594.294 44.3529   2
   3   1  -7 602.060 44.4296   1
  -3   1   7 492.929 43.4805   2
  -3   1   7 561.585 43.3849   2
   2  -1  -7 106.758 8.22627   2
  -2  -1   7 83.0590 8.03975   2
   2  -1  -7 84.4598 7.92301   2
  -2  -1   7 68.4502 7.90320   1
   2  -1  -7 72.0355 7.56127   1
  -2  -1   7 82.0238 8.21405   2
   2   1  -7 98.9517 8.59354   2
   2   1  -7 90.8720 8.05526   1
  -2   1   7 79.5455 7.60987   2
   2   1  -7 92.8735 8.30697   2
  -2   1   7 99.2219 7.61730   2
   1  -1  -7 534.410 39.5593   2
   1  -1  -7 556.182 38.7308   1
  -1  -1   7 487.271 39.4762   1
  -1  -1   7 511.565 39.7787   2
  -1  -1   7 505.206 39.7760   2
   1   1  -7 481.263 39.8941   2
   1   1  -7 485.698 39.3462   1
  -1   1   7 473.858 39.1462   2
   1   1  -7 516.352 39.7370   2
  -1   1   7 482.633 39.0889   2
   0  -1   7 41.5819 4.78349   2
   0  -1  -7 45.7415 4.52552   2
   0  -1   7 44.7066 4.50177   1
   0  -1  -7 42.8480 4.64886   2
   0  -1   7 41.2503 4.80165   2
   0   1  -7 47.1866 5.01417   2
   0   1  -7 61.5067 5.22366   2
   0   1   7 43.6046 4.40015   2
   0   1   7 50.2236 4.40723   2
   0   1  -7 49.8446 4.58361   1
   1  -1   7 146.010 13.2401   2
   1  -1   7 176.443 13.0838   1
   1  -1   7 159.746 13.0206   2
  -1  -1  -7 155.327 13.2255   2
   1   1   7 145.190 12.5637   2
   1   1   7 158.994 12.9744   2
  -1   1  -7 149.947 13.1472   2
  -1   1  -7 135.980 13.2741   2
  -2  -1  -7 529.997 43.1961   2
   2  -1   7 635.777 43.0038   2
   2  -1   7 591.914 43.3975   2
  -2   1  -7 517.115 43.2263   2
   2   1   7 498.450 42.3162   2
   2   1   7 491.785 42.7729   2
  -3  -1  -7 154.372 14.5895   2
  -3   1  -7 168.652 14.9002   2
   3   1   7 162.238 14.4389   2
  -4  -1  -7 163.077 15.4867   2
  -4   1  -7 166.617 15.4259   2
  -5  -1  -7 -0.7951 1.89575   2
  -5   1  -7 1.63906 1.87422   2
  -6  -1  -7 3.08219 2.91461   2
   6   1   7 -0.4114 2.52469   1
  -6   1  -7 -2.7348 2.17831   2
  -7  -1  -7 44.5400 7.67458   2
   7   1   7 36.0900 7.18907   1
  -7   1  -7 35.0450 6.69561   2
  -8  -1  -7 3.46528 3.55014   2
   8   1   7 1.08329 3.74803   1
  -8   1  -7 4.89220 3.71023   2
   8  -2  -7 15.2617 5.43208   1
  -8  -2   7 13.8963 4.71021   2
  -8   2   7 14.2947 3.92952   2
   8   2  -7 14.2941 5.17928   1
  -7  -2   7 110.960 12.8019   2
   7  -2  -7 114.477 13.2388   1
   7   2  -7 122.451 13.7070   1
  -7   2   7 126.102 12.2184   2
  -6  -2   7 15.2255 4.22806   2
   6  -2  -7 11.6253 3.99617   1
   6   2  -7 14.3182 4.06581   1
  -6   2   7 18.8836 3.81160   2
  -5  -2   7 500.181 41.4760   2
   5  -2  -7 475.260 41.5907   1
  -5   2   7 520.082 40.5643   2
   5   2  -7 487.181 41.7133   1
  -5   2   7 529.682 40.1567   2
  -4  -2   7 421.870 36.6697   2
  -4   2   7 487.384 35.5051   2
  -4   2   7 440.663 35.7360   2
   4   2  -7 433.740 36.8852   1
   3  -2  -7 329.216 26.4891   2
  -3  -2   7 289.475 26.9286   1
  -3  -2   7 300.310 26.8335   2
  -3   2   7 327.932 25.8058   2
  -3   2   7 361.412 25.6466   2
  -2  -2   7 610.154 49.3854   2
   2  -2  -7 679.208 49.0209   2
  -2  -2   7 617.456 49.5717   1
   2  -2  -7 717.943 49.0031   2
   2  -2  -7 541.078 48.6555   1
  -2  -2   7 619.488 49.5380   2
  -2   2   7 591.180 48.0052   2
   2   2  -7 683.380 49.5641   2
   2   2  -7 658.684 49.5293   1
  -2   2   7 624.043 48.0921   2
   2   2  -7 567.145 49.5016   2
  -1  -2   7 65.8577 7.21614   2
   1  -2  -7 69.6629 5.88725   1
   1  -2  -7 73.9148 5.86178   1
   1  -2  -7 76.7699 6.56751   2
  -1  -2   7 87.4715 7.37228   1
  -1  -2   7 76.2567 7.23310   2
   1  -2  -7 74.8182 6.54909   2
   1   2  -7 74.4434 7.02819   1
   1   2  -7 80.8085 7.30168   2
   1   2  -7 68.0336 7.39512   2
   0  -2  -7 569.555 40.9120   2
   0  -2   7 481.544 41.4143   2
   0  -2   7 565.431 41.8918   2
   0  -2   7 522.237 41.4399   1
   0  -2  -7 465.100 40.9432   2
   0   2  -7 550.700 41.5171   1
   0   2  -7 537.809 41.5888   2
   0   2  -7 527.903 41.8630   2
   1  -2   7 48.8370 5.29873   2
   1  -2   7 56.0655 5.21171   1
  -1  -2  -7 44.5838 4.87111   2
   1   2   7 40.4170 4.34623   2
  -1   2  -7 46.3417 5.40653   2
   1   2   7 44.6525 4.17989   2
   1   2   7 49.0994 4.46227   1
  -2  -2  -7 562.635 44.8993   2
   2  -2   7 592.175 44.6880   2
   2  -2   7 569.426 45.1067   2
   2   2   7 562.552 44.3925   2
   2   2   7 544.431 44.6872   1
   2   2   7 564.227 43.9528   2
  -2   2  -7 558.723 45.0832   2
  -3  -2  -7 162.488 14.0651   2
  -3   2  -7 147.337 13.9328   2
   3   2   7 140.588 13.8014   1
   3   2   7 153.254 13.4441   2
  -4  -2  -7 178.042 17.2796   2
  -4   2  -7 184.209 17.2688   2
   4   2   7 207.559 17.9238   1
  -5  -2  -7 71.9879 9.64512   2
  -5   2  -7 86.5940 9.22311   2
   5   2   7 71.9068 9.14594   1
  -6  -2  -7 66.1700 8.87264   2
   6   2   7 43.1559 8.02772   1
  -6   2  -7 49.9179 7.80830   2
  -7  -2  -7 82.2628 10.4838   2
   7   2   7 48.1056 9.14162   1
  -7   2  -7 58.1991 9.08974   2
  -8  -2  -7 18.1598 5.61141   2
   8   2   7 7.73236 4.87041   1
  -8   2  -7 20.0372 5.41489   2
   8  -3  -7 16.0765 5.65715   1
  -8  -3   7 14.0294 5.14797   2
   8   3  -7 22.2234 5.65672   1
   7  -3  -7 46.9133 8.14741   1
  -7  -3   7 35.1341 6.91607   2
  -7   3   7 40.1808 6.06943   2
   7   3  -7 39.5063 7.30076   1
  -6  -3   7 55.2923 8.34551   2
   6   3  -7 74.7046 9.87073   1
  -6   3   7 59.3047 6.84052   2
  -5  -3   7 317.157 28.3332   2
   5   3  -7 324.172 28.7070   1
  -5   3   7 346.768 27.0115   2
  -4  -3   7 74.7819 8.31984   2
  -4   3   7 70.3958 6.35576   2
   4   3  -7 68.3732 7.96660   1
  -4   3   7 67.0149 6.14305   2
   3  -3  -7 205.117 17.0530   2
  -3  -3   7 202.884 17.7606   2
   3   3  -7 197.115 17.8222   1
   2  -3  -7 61.3995 6.02596   2
  -2  -3   7 80.5826 7.52112   2
  -2  -3   7 57.5081 6.91931   1
   2  -3  -7 66.4164 6.21258   2
   2   3  -7 89.5435 7.66250   1
   2   3  -7 61.3244 7.20987   2
  -1  -3   7 908.975 74.1585   1
   1  -3  -7 969.786 72.8250   1
   1  -3  -7 983.749 73.0273   2
  -1  -3   7 943.730 74.1454   2
  -1  -3   7 899.013 74.1044   2
   1  -3  -7 931.891 72.9628   2
   1   3  -7 941.914 74.3749   2
   1   3  -7 1024.91 74.1347   2
   0  -3   7 228.963 20.5868   2
   0  -3  -7 229.455 19.8356   2
   0  -3   7 233.181 20.8279   2
   0  -3   7 289.958 21.0738   1
   0  -3  -7 251.915 19.6769   2
   0   3   7 231.057 19.4475   1
   0   3  -7 296.417 21.3901   2
   0   3  -7 234.466 20.7084   1
   0   3  -7 306.123 21.0798   2
   1  -3   7 125.300 11.8227   1
   1  -3   7 142.699 11.8469   2
   1  -3   7 121.346 11.8965   2
  -1  -3  -7 133.657 11.3933   2
  -1   3  -7 125.695 11.9539   2
   1   3   7 141.638 11.0890   1
   2  -3   7 164.807 13.3233   2
  -2  -3  -7 148.965 13.1977   2
   2  -3   7 183.051 13.8525   1
  -2   3  -7 139.601 13.4521   2
   2   3   7 147.405 12.0696   2
   2   3   7 139.195 12.9749   1
   2   3   7 133.051 12.3098   2
   3  -3   7 65.2467 7.05537   2
  -3  -3  -7 60.8288 7.34230   2
  -3   3  -7 66.0667 7.47724   2
   3   3   7 70.4716 6.99645   2
   3   3   7 70.3776 7.68040   1
  -4  -3  -7 132.834 12.4369   2
   4   3   7 123.296 12.3557   1
  -4   3  -7 127.092 12.3126   2
   4   3   7 107.534 11.4352   2
  -5  -3  -7 103.244 11.2900   2
  -5   3  -7 108.182 11.0321   2
   5   3   7 95.1703 11.4081   1
  -6  -3  -7 23.3395 5.74986   2
   6   3   7 25.6955 5.67655   1
  -6   3  -7 25.2029 5.20509   2
  -7  -3  -7 109.641 12.1147   2
  -7   3  -7 74.3983 11.1081   2
   7   3   7 94.1245 12.1048   1
  -8  -3  -7 1.71616 2.75141   2
   8   3   7 2.46284 4.01747   1
  -8   3  -7 4.77447 2.77046   2
   8  -4  -7 6.51817 4.08175   1
  -8  -4   7 6.76584 3.92166   2
   8   4  -7 4.94379 3.34506   1
  -7  -4   7 166.058 17.4045   2
   7   4  -7 177.346 18.1352   1
  -6  -4   7 44.9040 7.42504   2
   6   4  -7 51.3145 7.98668   1
  -5  -4   7 145.427 15.4760   2
  -5   4   7 158.478 13.3800   2
   5   4  -7 193.838 16.7074   1
  -4  -4   7 186.182 17.2058   2
   4   4  -7 185.195 17.2498   1
   3  -4  -7 17.9929 2.97767   2
  -3  -4   7 20.3738 3.86691   2
   3   4  -7 17.6136 3.97914   1
   2  -4  -7 604.766 47.0554   2
   2  -4  -7 655.168 47.5670   1
  -2  -4   7 575.040 49.4495   1
   2  -4  -7 607.562 47.2206   2
  -2  -4   7 609.680 48.6057   2
   2   4  -7 553.876 48.4606   2
   2   4  -7 640.199 48.8057   1
   1  -4  -7 225.932 17.9511   2
  -1  -4   7 227.317 19.6231   2
   1  -4  -7 237.898 18.0212   2
  -1  -4   7 236.696 19.9324   1
   1  -4  -7 230.178 18.4358   1
   1   4  -7 218.114 19.7553   2
   1   4  -7 245.941 19.8781   1
   0  -4   7 451.645 38.0938   1
   0  -4  -7 452.141 36.6755   2
   0  -4   7 540.169 38.2060   2
   0  -4  -7 490.136 36.5209   2
   0  -4  -7 433.856 36.9508   1
   0   4  -7 537.605 38.5097   1
   0   4   7 470.857 36.8905   1
   0   4  -7 445.768 38.1610   2
  -1  -4  -7 73.3453 7.66210   1
  -1  -4  -7 97.8600 7.83893   2
   1  -4   7 87.6363 8.36210   2
  -1   4  -7 80.5563 8.63632   2
   1   4   7 90.7832 7.68902   1
  -2  -4  -7 474.093 38.7707   2
   2  -4   7 468.307 38.8646   2
   2   4   7 492.021 37.3409   2
   2   4   7 498.667 37.4296   2
   2   4   7 489.944 38.8040   1
  -2   4  -7 485.535 39.3091   2
  -3  -4  -7 54.7179 6.45749   2
   3  -4   7 64.5064 6.38243   2
  -3   4  -7 58.5150 7.18639   2
   3   4   7 45.7278 4.95335   2
   3   4   7 55.1555 5.43375   2
   3   4   7 46.1011 6.18557   1
  -4  -4  -7 183.378 16.5341   2
   4   4   7 186.251 16.8528   1
   4   4   7 163.988 15.3354   2
  -4   4  -7 172.969 16.3634   2
  -5  -4  -7 3.28658 2.89684   2
  -5   4  -7 5.31286 2.61223   2
   5   4   7 4.43726 3.19034   1
  -6  -4  -7 28.6226 6.04067   2
  -6   4  -7 35.0711 5.99922   2
   6   4   7 26.4329 5.89882   1
  -7  -4  -7 113.617 13.8682   2
   7   4   7 115.982 14.2984   1
  -7   4  -7 137.243 13.8348   2
  -8  -4  -7 30.9467 8.19321   2
   8   4   7 35.9545 8.03726   1
  -8   4  -7 41.7381 7.41674   2
  -8  -5   7 6.20188 4.17005   2
   8   5  -7 9.70382 4.28478   1
  -7  -5   7 6.63028 3.36058   2
   7   5  -7 7.64099 4.36540   1
  -6  -5   7 139.785 14.9713   2
   6   5  -7 147.120 15.3791   1
  -5  -5   7 37.8423 6.64733   2
   5   5  -7 40.1468 6.86767   1
  -4  -5   7 35.0590 6.39378   2
   4   5  -7 58.4052 7.81567   1
   3  -5  -7 125.395 11.3117   2
  -3  -5   7 122.790 12.5557   2
   3  -5  -7 118.558 11.5297   1
   3   5  -7 166.502 13.4163   1
   2  -5  -7 13.5175 1.84363   2
  -2  -5   7 15.4170 3.36017   2
   2  -5  -7 9.41462 1.50553   2
   2  -5  -7 16.5867 2.60822   1
   2   5  -7 11.9153 3.25904   1
  -1  -5   7 652.978 51.8067   2
   1  -5  -7 626.891 50.7169   1
   1   5  -7 651.094 52.0440   2
   1   5  -7 685.001 52.2467   1
   0  -5  -7 7.91546 1.00294   2
   0  -5  -7 10.0018 0.96629   2
   0  -5   7 6.30075 2.20092   2
   0  -5  -7 9.91995 1.87303   1
   0   5  -7 7.15401 2.61797   1
   0   5   7 8.94777 1.86128   1
   0   5  -7 8.35282 2.42358   2
  -1  -5  -7 61.3480 6.62447   1
   1  -5   7 62.3837 7.02157   2
  -1  -5  -7 58.1721 6.09275   2
  -1   5  -7 84.5008 7.85710   2
   1   5   7 81.4627 6.73036   1
  -2  -5  -7 103.622 9.86406   2
  -2  -5  -7 99.9782 10.1504   1
   2  -5   7 114.503 10.2835   2
   2   5   7 98.7120 9.89407   1
  -2   5  -7 126.461 10.9649   2
  -3  -5  -7 59.5942 6.98168   2
   3  -5   7 67.3372 7.17886   2
  -3   5  -7 63.6348 7.65662   2
   3   5   7 58.3012 5.60536   2
   3   5   7 65.6761 7.41605   1
   3   5   7 70.3913 5.89522   2
  -4  -5  -7 42.6046 5.92234   2
  -4   5  -7 29.9567 5.21835   2
   4   5   7 28.8834 4.17218   2
   4   5   7 29.9438 5.65204   1
  -5  -5  -7 19.7297 4.83171   2
  -5   5  -7 18.5550 4.29368   2
   5   5   7 19.1741 4.55063   1
  -6  -5  -7 9.26360 3.90365   2
  -6   5  -7 3.31238 2.83987   2
   6   5   7 4.35887 3.20651   1
  -7  -5  -7 63.3729 9.57023   2
  -7   5  -7 53.5136 8.24095   2
   7   5   7 52.3895 8.95321   1
  -7  -6   7 113.205 13.2174   2
   7   6  -7 104.688 13.2509   1
  -6  -6   7 44.8098 7.88164   2
   6   6  -7 61.6373 9.14304   1
  -5  -6   7 95.4208 10.6149   2
   5   6  -7 90.0517 10.9665   1
  -4  -6   7 142.790 14.5425   2
   4   6  -7 150.759 14.7544   1
   3  -6  -7 347.430 28.5438   1
  -3  -6   7 326.306 29.3571   2
   3  -6  -7 366.783 27.9409   2
   3   6  -7 343.712 29.7806   1
   2  -6  -7 446.229 35.9217   2
   2  -6  -7 463.613 37.0507   1
  -2  -6   7 433.279 37.8863   2
   2   6  -7 529.966 38.8140   1
  -1  -6   7 15.0698 3.45342   2
   1  -6  -7 22.3116 3.13947   1
   1   6  -7 12.7088 3.52525   2
   0  -6  -7 216.649 18.3677   1
   0  -6   7 229.014 19.1012   2
   0  -6  -7 221.932 16.9872   2
   0  -6  -7 226.565 16.9731   2
   0   6   7 199.500 18.1823   1
   0   6  -7 223.255 19.6865   1
   0   6  -7 234.812 19.4515   2
  -1  -6  -7 118.663 9.66001   2
   1  -6   7 100.042 10.3979   2
  -1  -6  -7 97.0738 10.2394   1
  -1   6  -7 114.933 11.0545   2
  -1   6  -7 119.038 11.5445   1
   1   6   7 122.155 10.3075   1
  -2  -6  -7 434.495 37.0649   1
  -2  -6  -7 459.927 36.5330   2
   2  -6   7 463.265 36.9992   2
   2   6   7 482.882 36.9154   1
  -2   6  -7 437.057 37.1756   2
  -3  -6  -7 36.5594 5.74976   2
   3  -6   7 45.5867 6.24420   2
   3   6   7 53.7990 6.29726   1
  -3   6  -7 40.3693 6.18866   2
   4  -6   7 46.7913 6.91274   2
  -4  -6  -7 49.8237 7.20766   2
  -4   6  -7 52.1459 7.17525   2
   4   6   7 53.4419 7.67566   1
  -5  -6  -7 29.7197 5.65861   2
  -5   6  -7 24.0165 4.78198   2
   5   6   7 21.1386 5.25733   1
  -6  -6  -7 17.9523 4.99558   2
   6   6   7 25.6577 5.89162   1
  -6   6  -7 25.4724 5.56718   2
  -7  -6  -7 83.1176 12.3509   2
  -7   6  -7 110.919 12.1170   2
   7   6   7 105.780 13.1098   1
  -7  -7   7 4.60595 3.86443   2
   7   7  -7 1.68829 3.71883   1
  -6  -7   7 47.7977 8.48049   2
   6   7  -7 56.2402 8.74973   1
  -5  -7   7 30.2406 6.39371   2
   5   7  -7 39.1994 7.14116   1
  -4  -7   7 13.0441 4.22527   2
   4   7  -7 25.3927 5.19460   1
  -3  -7   7 95.5467 10.1402   2
   3  -7  -7 81.1776 8.04409   2
   3   7  -7 100.318 10.3929   1
   2  -7  -7 43.6491 5.48402   1
   2  -7  -7 48.9716 4.22489   2
  -2  -7   7 51.5119 6.95075   2
   2   7  -7 49.0091 7.18964   1
  -1  -7   7 169.884 15.4588   2
   1  -7  -7 159.984 14.5646   1
   1   7  -7 169.761 15.5539   2
   1   7  -7 180.293 16.1051   1
   0  -7   7 56.9461 6.64797   2
   0  -7  -7 60.7144 4.83301   2
   0  -7  -7 54.2224 6.24366   1
   0   7  -7 56.6008 7.26418   1
   0   7   7 64.9849 6.44075   1
   0   7  -7 56.9730 6.86977   2
   1  -7   7 27.2395 4.92517   2
  -1  -7  -7 34.5338 3.89320   2
  -1  -7  -7 35.3107 5.25355   1
  -1   7  -7 47.4730 6.12898   2
   1   7   7 46.1168 5.02770   1
  -1   7  -7 38.9804 6.33371   1
  -2  -7  -7 62.6113 6.55350   2
   2  -7   7 60.4774 7.25373   2
   2   7   7 64.6392 7.13999   1
  -2   7  -7 62.7520 7.91874   2
  -3  -7  -7 40.8546 6.29519   2
   3  -7   7 58.0035 7.35946   2
  -3   7  -7 60.1344 7.47774   2
   3   7   7 56.7892 6.94144   1
   4  -7   7 19.0557 4.25788   2
  -4  -7  -7 21.6418 4.35153   2
   4   7   7 10.9838 3.76676   1
  -4   7  -7 13.5518 3.84322   2
  -5  -7  -7 2.52664 2.47584   2
   5  -7   7 6.09980 3.09050   2
   5   7   7 3.90669 3.03898   1
  -5   7  -7 4.68521 2.43585   2
  -6  -7  -7 66.9171 9.64999   2
   6   7   7 58.6288 9.63398   1
  -6   7  -7 72.0820 9.30814   2
  -7  -7  -7 2.49525 3.87447   2
   7   7   7 13.4817 5.01809   1
  -7   7  -7 6.64946 3.95861   2
   7   8  -7 77.4033 12.8931   1
  -6  -8   7 20.4749 5.17576   2
   6   8  -7 21.2969 5.45118   1
  -5  -8   7 113.088 12.7733   2
   5   8  -7 120.020 13.4392   1
  -4  -8   7 5.85257 3.23474   2
   4   8  -7 4.92090 2.78395   1
  -3  -8   7 134.165 13.7109   2
   3   8  -7 144.543 14.3867   1
  -2  -8   7 162.300 14.9455   2
   2   8  -7 150.275 15.4891   1
  -1  -8   7 1.81069 2.21277   2
   1   8  -7 2.05613 2.01661   1
   0  -8  -7 181.718 13.9291   2
   0  -8   7 214.378 16.5077   2
   0   8  -7 143.050 15.7809   2
   0   8   7 154.500 15.3628   1
   0   8  -7 202.126 17.4383   1
  -1  -8  -7 21.1516 2.92728   2
   1  -8   7 20.5448 4.01862   2
  -1   8  -7 20.1833 4.93235   1
  -1   8  -7 25.1836 4.44692   2
  -2  -8  -7 61.4757 6.65208   2
   2  -8   7 78.0755 7.94830   2
  -2   8  -7 58.8457 8.02771   2
   2   8   7 63.8899 7.45446   1
   3  -8   7 61.9046 7.21055   2
  -3  -8  -7 54.2561 7.27855   2
  -3   8  -7 63.1552 7.99735   2
   3   8   7 60.6812 7.54809   1
  -4  -8  -7 13.8574 3.93111   2
   4  -8   7 15.4295 4.12652   2
  -4   8  -7 21.0351 4.51606   2
   4   8   7 13.0189 3.60726   1
  -5  -8  -7 35.0334 6.36963   2
   5  -8   7 44.2910 6.67430   2
  -5   8  -7 35.6296 6.13924   2
   5   8   7 34.4265 6.74256   1
  -6  -8  -7 32.6385 6.78626   2
   6  -8   7 31.2481 6.25362   2
   6   8   7 42.7210 7.37486   1
  -6   8  -7 38.7650 6.50148   2
  -6  -9   7 14.1335 5.20643   2
   6   9  -7 24.4682 5.87512   1
  -5  -9   7 99.5473 11.9500   2
   5   9  -7 99.5625 12.3983   1
  -4  -9   7 22.3382 5.24779   2
   4   9  -7 18.5333 4.89751   1
  -3  -9   7 214.680 22.1030   2
   3   9  -7 285.476 23.6796   1
  -2  -9   7 6.89119 2.78076   2
   2   9  -7 4.92992 2.70608   1
  -1  -9   7 222.362 19.9576   2
   1   9  -7 225.900 20.9050   1
   0  -9   7 28.0486 4.76238   2
   0   9   7 21.0668 4.03706   1
   0   9  -7 16.6437 4.43435   1
   0   9  -7 17.9724 4.12741   2
  -1  -9  -7 120.990 10.8328   2
   1  -9   7 128.116 12.3483   2
   1   9   7 126.497 12.0234   1
  -1   9  -7 136.103 13.7708   1
  -1   9  -7 121.982 12.3185   2
  -2  -9  -7 19.0720 3.47872   2
   2  -9   7 18.1091 4.04722   2
  -2   9  -7 23.0213 4.52133   2
   2   9   7 18.2071 3.97811   1
  -3  -9  -7 102.684 11.0385   2
   3  -9   7 114.191 11.7614   2
   3   9   7 118.976 12.0574   1
  -3   9  -7 127.358 11.9318   2
   4  -9   7 107.552 11.3277   2
  -4  -9  -7 84.5574 10.5660   2
   4   9   7 107.934 11.6853   1
  -4   9  -7 118.260 11.2124   2
  -5  -9  -7 38.6076 7.10916   2
   5  -9   7 52.8348 7.71021   2
  -5   9  -7 50.5553 7.27410   2
   5   9   7 57.4948 8.70598   1
   6  -9   7 54.3094 8.15681   2
  -6  -9  -7 46.8520 8.19095   2
   6   9   7 54.4746 9.09991   1
  -5 -10   7 27.5985 5.92008   2
   5  10  -7 29.2830 6.94400   1
  -4 -10   7 33.0432 6.49870   2
   4  10  -7 47.6572 8.45037   1
  -3 -10   7 8.31139 3.64036   2
   3  10  -7 8.06895 4.19680   1
  -2 -10   7 50.6959 7.54569   2
  -1 -10   7 2.94211 2.47603   2
   1  10  -7 0.63673 2.19897   1
   0 -10   7 95.0237 9.57663   2
   0  10  -7 94.5645 11.1085   1
   0  10   7 78.3068 9.01480   1
   1 -10   7 41.5912 6.39459   2
   1  10   7 50.2085 6.76909   1
  -1  10  -7 41.2425 6.21619   2
   2 -10   7 58.4572 7.31159   2
  -2  10  -7 51.2689 6.96783   2
   2  10   7 41.3165 6.75248   1
   3 -10   7 30.4868 5.58078   2
  -3  10  -7 29.4393 5.32678   2
   3  10   7 38.8615 6.30862   1
   4 -10   7 87.5294 10.5298   2
   4  10   7 118.501 11.7034   1
  -4  10  -7 80.9769 9.91589   2
   5 -10   7 3.34839 3.09820   2
  -5 -10  -7 2.27206 2.44103   2
  -5  10  -7 0.43808 2.33097   2
   5  10   7 0.14338 2.10883   1
  -4 -11   7 69.0188 10.3120   2
   4  11  -7 95.9019 11.8366   1
  -3 -11   7 57.1666 8.71217   2
   3  11  -7 70.8212 10.2713   1
  -2 -11   7 17.6599 4.70689   2
   2  11  -7 19.0846 5.41883   1
  -1 -11   7 52.7302 7.59914   2
   1  11  -7 48.3204 8.21808   1
   0 -11   7 3.12670 2.12446   2
   0  11   7 4.47646 2.13275   1
   0  11  -7 0.66986 3.40382   1
   1 -11   7 63.0018 7.41535   2
   1  11   7 55.3218 7.82571   1
   2 -11   7 38.2953 5.97669   2
  -2  11  -7 28.4577 4.94061   2
   2  11   7 29.3006 5.53374   1
   3 -11   7 21.0039 4.82261   2
   3  11   7 30.9801 5.56951   1
  -3  11  -7 24.2941 4.73103   2
   4 -11   7 59.0890 8.56146   2
   4  11   7 67.3525 9.46556   1
  -3 -12   7 8.92569 3.95557   2
   3  12  -7 -0.0620 3.31981   1
  -2 -12   7 19.1233 4.55129   2
   2  12  -7 17.1258 5.09440   1
  -1 -12   7 4.59355 2.64323   2
   1  12  -7 4.01424 2.91785   1
   0 -12   7 1.30894 1.99394   2
   0  12  -7 -0.1982 3.29914   1
   0  12   7 -0.9476 1.21140   1
   1 -12   7 1.08415 2.58800   2
   1  12   7 -0.6320 1.90530   1
   2 -12   7 3.41072 2.80955   2
   2  12   7 6.33865 3.15414   1
   3 -12   7 26.2867 5.18426   2
   3  12   7 24.6009 5.22332   1
  -1 -13   7 103.201 11.3782   2
   0 -13   7 2.44734 2.34343   2
   1 -13   7 89.0651 9.90101   2
   1  13   7 71.3015 10.2613   1
   8   0  -8 11.5930 4.99076   1
  -8   0   8 12.0518 4.28643   2
  -7   0   8 6.34555 3.00501   2
   7   0  -8 3.32250 2.51819   1
   6   0  -8 0.64270 1.73986   1
  -6   0   8 0.37756 1.33526   2
   5   0  -8 40.2403 6.61928   1
  -5   0   8 51.5871 6.81598   2
  -4   0   8 15.6727 3.06853   2
  -4   0   8 14.1509 3.27735   2
   4   0  -8 14.0337 3.42128   1
  -3   0   8 6.63027 2.15244   2
   3   0  -8 6.22521 1.96844   1
  -3   0   8 5.40778 1.87940   2
   2   0  -8 105.227 9.23152   2
   2   0  -8 99.5929 9.17175   2
  -2   0   8 102.458 8.90284   2
  -2   0   8 90.0071 8.96916   2
   2   0  -8 96.1227 8.74019   1
  -1   0   8 26.5101 3.30918   1
  -1   0   8 34.9370 3.95483   2
   1   0  -8 35.3009 4.44652   2
   1   0  -8 43.5333 4.06852   2
   1   0  -8 38.3196 3.33296   1
  -1   0   8 30.4315 3.78294   2
   0   0   8 174.520 14.3225   2
   0   0   8 176.131 13.7816   1
   0   0   8 156.873 14.3522   2
   0   0  -8 173.193 14.3863   2
   0   0  -8 180.494 14.6798   2
   1   0   8 304.156 23.3861   2
   1   0   8 277.086 23.0514   1
   1   0   8 249.441 23.4967   2
  -1   0  -8 347.678 24.2112   2
  -1   0  -8 289.506 23.5404   2
   2   0   8 14.6885 2.74483   2
  -2   0  -8 17.9759 3.47874   2
   2   0   8 23.1818 3.65148   2
   3   0   8 152.445 13.3095   2
  -3   0  -8 149.714 14.1487   2
  -4   0  -8 86.9803 9.68268   2
  -5   0  -8 109.506 11.8698   2
  -6   0  -8 20.9428 5.11745   2
  -7   0  -8 31.6905 6.26224   2
  -8   0  -8 41.7523 8.08268   2
   8   0   8 41.8947 8.30312   1
   8  -1  -8 135.355 15.3644   1
  -8   1   8 140.421 13.8610   2
   8   1  -8 118.286 14.8440   1
   7  -1  -8 7.49343 3.89957   1
  -7  -1   8 9.40012 3.82992   2
   7   1  -8 10.6611 4.31132   1
  -7   1   8 13.0339 3.65127   2
  -6  -1   8 5.13078 2.92286   2
   6  -1  -8 7.27448 3.51577   1
   6   1  -8 14.6431 4.26757   1
  -6   1   8 8.04620 2.91801   2
   5  -1  -8 40.0318 6.52634   1
  -5  -1   8 35.3986 6.11695   2
   5   1  -8 57.4702 7.57399   1
  -5   1   8 43.2153 6.06932   2
   4  -1  -8 740.376 63.6982   1
  -4  -1   8 757.909 63.6892   2
  -4   1   8 845.642 63.4142   2
  -4   1   8 833.125 62.9662   2
   4   1  -8 851.959 64.2294   1
  -3  -1   8 127.913 11.4618   2
   3  -1  -8 127.600 11.4507   2
   3  -1  -8 116.689 11.2645   1
  -3  -1   8 124.700 11.7349   2
  -3   1   8 128.052 11.1793   2
   3   1  -8 123.947 11.6216   1
  -3   1   8 131.468 10.8947   2
  -2  -1   8 142.768 12.9523   1
   2  -1  -8 139.650 12.7847   2
   2  -1  -8 156.222 12.8604   2
   2  -1  -8 142.454 12.3878   1
  -2  -1   8 138.818 13.0591   2
  -2  -1   8 177.034 13.2660   2
  -2   1   8 145.138 12.3388   2
   2   1  -8 161.054 13.2105   2
   2   1  -8 150.603 12.8368   1
  -2   1   8 151.540 12.5665   2
   2   1  -8 143.049 13.1700   2
  -1  -1   8 204.605 17.7798   2
  -1  -1   8 198.168 17.7755   2
   1  -1  -8 258.526 17.7115   2
  -1  -1   8 191.998 17.4139   1
   1  -1  -8 195.510 17.5512   2
   1   1  -8 232.602 17.9417   2
  -1   1   8 226.146 17.3290   2
   1   1  -8 215.369 17.3954   1
   1   1  -8 218.700 18.1467   2
  -1   1   8 209.834 17.2085   2
   0  -1  -8 87.1875 7.49688   2
   0  -1  -8 74.3905 7.47956   2
   0  -1   8 84.4342 7.76881   2
   0  -1   8 87.2300 7.97283   2
   0  -1   8 84.2740 7.36220   1
   0   1   8 82.6690 7.22167   2
   0   1  -8 89.0545 7.80767   2
   0   1   8 79.6270 7.29353   2
   0   1  -8 78.0971 8.01536   2
   1  -1   8 448.942 35.9566   2
  -1  -1  -8 468.157 35.9187   2
   1  -1   8 447.704 36.3512   2
  -1  -1  -8 448.662 36.2243   2
   1  -1   8 481.873 35.9113   1
  -1   1  -8 466.242 36.5399   2
   1   1   8 469.101 35.5951   2
  -1   1  -8 448.950 36.1447   2
   1   1   8 408.934 35.7971   2
  -2  -1  -8 245.099 20.1173   2
   2  -1   8 236.271 19.4733   2
   2  -1   8 205.275 19.7675   2
   2   1   8 230.612 19.6430   2
   2   1   8 245.289 19.1967   2
  -2   1  -8 249.752 20.2760   2
   3  -1   8 144.263 12.3025   2
  -3  -1  -8 139.306 13.0147   2
   3   1   8 133.505 12.5314   2
   3   1   8 128.388 11.8346   2
  -3   1  -8 137.251 12.9154   2
  -4  -1  -8 66.7612 8.80675   2
  -4   1  -8 75.5816 8.60263   2
  -5  -1  -8 129.526 13.1852   2
  -5   1  -8 127.584 13.3421   2
  -6  -1  -8 82.3897 11.1294   2
  -6   1  -8 102.422 10.8070   2
   6   1   8 82.1712 10.7498   1
  -7  -1  -8 4.23818 3.70326   2
   7   1   8 6.02727 3.36378   1
  -7   1  -8 6.09869 3.09900   2
  -8  -1  -8 58.8501 9.96589   2
   8   1   8 72.8198 11.5230   1
  -8   1  -8 88.1377 11.2753   2
  -8  -2   8 11.7847 4.69370   2
   8  -2  -8 16.8611 5.52770   1
   8   2  -8 15.5685 4.80123   1
  -8   2   8 15.3268 5.92860   2
   7  -2  -8 25.3481 6.02275   1
  -7  -2   8 28.5917 5.97057   2
  -7   2   8 27.4245 5.00163   2
   7   2  -8 23.6877 5.46403   1
   6  -2  -8 3.36025 2.72977   1
  -6  -2   8 -1.2269 2.08927   2
   6   2  -8 0.73076 2.35905   1
  -6   2   8 0.81593 1.64231   2
   5  -2  -8 131.121 14.2611   1
  -5  -2   8 131.249 14.0615   2
   5   2  -8 192.312 15.5525   1
  -5   2   8 151.596 13.0478   2
  -5   2   8 145.515 13.3714   2
   4  -2  -8 120.113 12.0048   1
  -4  -2   8 112.246 12.0982   2
   4   2  -8 118.000 12.2874   1
  -4   2   8 124.113 10.8438   2
  -4   2   8 149.060 11.4158   2
   3  -2  -8 59.1188 5.80865   2
  -3  -2   8 51.3375 6.70157   2
  -3  -2   8 43.2835 6.30799   1
   3  -2  -8 38.1903 5.20685   1
   3   2  -8 54.3782 6.09728   1
  -3   2   8 49.2884 4.57682   2
  -3   2   8 53.5225 4.93662   2
  -2  -2   8 43.9617 5.50864   2
   2  -2  -8 39.9529 4.56412   2
   2  -2  -8 38.9796 4.25972   1
  -2  -2   8 47.2133 5.26495   1
   2  -2  -8 41.7700 4.64076   2
  -2  -2   8 43.9319 5.74546   2
  -2   2   8 43.6128 3.71690   2
   2   2  -8 47.2188 5.90121   2
  -2   2   8 46.5297 3.82320   2
   2   2  -8 46.5604 5.14157   1
  -1  -2   8 36.9916 4.95156   2
   1  -2  -8 37.7302 4.15600   2
  -1  -2   8 34.7712 4.44082   1
  -1  -2   8 36.2992 5.07702   2
   1  -2  -8 41.4196 4.07769   2
   1   2  -8 49.8798 5.01469   2
   1   2  -8 42.3909 4.51307   1
   1   2  -8 45.6941 5.26033   2
   0  -2   8 161.146 13.3949   2
   0  -2   8 158.449 12.9987   1
   0  -2   8 157.455 13.1240   2
   0  -2  -8 162.981 12.5183   2
   0  -2  -8 154.032 12.6834   2
   0   2  -8 154.705 13.1975   2
   0   2  -8 142.628 13.3924   2
   0   2  -8 136.311 12.8117   1
   0   2   8 142.732 11.7792   2
   1  -2   8 281.062 24.1157   2
  -1  -2  -8 296.411 23.7757   2
   1  -2   8 323.752 23.9077   1
   1  -2   8 284.272 23.7459   2
  -1   2  -8 265.792 24.0265   2
   1   2   8 305.615 22.9140   2
   1   2   8 286.667 23.1182   2
   1   2   8 283.037 23.0063   1
   2  -2   8 54.2189 6.51974   1
  -2  -2  -8 63.3613 6.84908   2
   2  -2   8 53.6425 6.28384   2
  -2   2  -8 66.5502 7.05207   2
   2   2   8 65.3424 5.89941   2
   2   2   8 65.1876 6.56304   1
   2   2   8 78.8303 6.59247   2
   3  -2   8 149.701 12.7329   2
  -3  -2  -8 122.265 12.8417   2
  -3   2  -8 151.207 13.3682   2
   3   2   8 128.512 12.3678   2
   3   2   8 121.597 12.7011   1
   3   2   8 153.022 12.0530   2
  -4  -2  -8 30.6745 5.76150   2
   4   2   8 46.2128 6.70614   1
  -4   2  -8 33.9152 6.00446   2
  -5  -2  -8 183.188 15.5005   2
   5   2   8 131.539 14.5385   1
  -5   2  -8 138.394 14.3708   2
  -6  -2  -8 5.17352 2.70470   2
  -6   2  -8 3.12744 2.81540   2
   6   2   8 1.10875 2.85956   1
  -7  -2  -8 41.4947 7.86628   2
   7   2   8 45.5651 8.52087   1
  -7   2  -8 43.1690 7.77342   2
  -8  -2  -8 55.4091 9.41676   2
  -8   2  -8 54.3332 9.79235   2
   8   2   8 46.1170 8.76598   1
   8  -3  -8 60.9079 10.0784   1
  -8  -3   8 61.2238 9.65625   2
   8   3  -8 64.6110 10.2105   1
   7  -3  -8 10.9040 4.11962   1
  -7  -3   8 8.99936 3.50092   2
   7   3  -8 16.3809 4.69273   1
   6  -3  -8 161.536 17.0622   1
  -6  -3   8 203.867 17.5866   2
   6   3  -8 168.354 17.1807   1
  -5  -3   8 54.2420 7.74478   2
   5   3  -8 55.9984 8.04341   1
  -5   3   8 50.0498 5.58298   2
  -5   3   8 50.1850 5.60627   2
  -4  -3   8 389.560 32.8144   2
  -4   3   8 396.800 30.7584   2
   4   3  -8 415.289 33.1545   1
  -4   3   8 378.350 30.5826   2
   3  -3  -8 16.9038 3.07780   2
  -3  -3   8 13.3394 3.52334   2
   3   3  -8 25.3588 4.24764   1
  -2  -3   8 189.206 16.5087   2
   2  -3  -8 196.742 15.4949   2
   2  -3  -8 194.354 15.3786   2
  -2  -3   8 165.159 16.2097   1
   2   3  -8 204.422 16.4829   1
   2   3  -8 167.826 16.3944   2
   1  -3  -8 235.415 18.0643   2
  -1  -3   8 239.437 19.3062   2
   1  -3  -8 223.326 17.4418   1
  -1  -3   8 211.069 19.0515   1
   1  -3  -8 239.962 18.1204   2
   1   3  -8 210.861 19.2597   2
   1   3  -8 221.946 19.0044   1
   0  -3  -8 101.439 9.60354   2
   0  -3   8 114.167 10.5173   1
   0  -3   8 114.710 11.3318   2
   0  -3   8 106.796 10.3518   2
   0  -3  -8 126.722 9.54912   2
   0   3  -8 126.078 10.6672   1
   0   3  -8 111.712 10.7416   2
   1  -3   8 427.766 34.2148   2
  -1  -3  -8 442.430 33.9992   2
   1   3   8 401.444 33.2369   1
  -1   3  -8 445.757 34.7303   2
  -2  -3  -8 269.880 23.9546   2
   2  -3   8 320.788 24.1801   2
   2  -3   8 263.369 24.0128   1
  -2   3  -8 300.311 24.5574   2
   2   3   8 290.920 23.1448   2
   2   3   8 302.750 23.8376   1
   2   3   8 286.974 22.8027   2
  -3  -3  -8 208.219 17.3387   2
   3  -3   8 172.215 16.5098   2
   3   3   8 191.738 15.8056   2
   3   3   8 204.404 17.2164   1
   3   3   8 194.854 16.3478   2
  -3   3  -8 177.382 17.1569   2
  -4  -3  -8 25.8174 5.24646   2
  -4   3  -8 37.8781 6.00479   2
   4   3   8 27.7980 5.25292   2
   4   3   8 35.6277 5.78256   1
  -5  -3  -8 54.0615 7.78082   2
  -5   3  -8 47.0122 7.14463   2
   5   3   8 41.1930 7.11410   1
  -6  -3  -8 23.0148 5.40247   2
   6   3   8 26.5684 5.71651   1
  -6   3  -8 29.2809 5.64001   2
  -7  -3  -8 4.82009 3.24171   2
   7   3   8 12.1011 4.80727   1
  -7   3  -8 9.29782 4.22250   2
   8   3   8 62.5410 10.6943   1
   8  -4  -8 16.8905 5.56531   1
  -8  -4   8 19.6640 5.84055   2
   8   4  -8 24.7929 6.02447   1
  -7  -4   8 2.95132 2.54907   2
   7   4  -8 8.19215 4.40682   1
  -6  -4   8 0.09314 2.31809   2
   6   4  -8 1.45011 2.83331   1
  -5  -4   8 14.5820 4.41088   2
  -5   4   8 21.9679 2.25203   2
   5   4  -8 18.6310 4.50363   1
  -4  -4   8 73.1586 8.46563   2
   4   4  -8 74.1907 8.80142   1
  -3  -4   8 6.75041 2.71947   2
   3  -4  -8 9.60299 2.24582   2
   3   4  -8 14.5022 3.44107   1
   2  -4  -8 27.8721 2.98194   2
  -2  -4   8 28.0415 4.55969   2
   2  -4  -8 20.8575 2.73807   1
   2  -4  -8 23.1759 2.71743   2
   2   4  -8 24.4584 4.23061   1
   2   4  -8 19.8596 4.13964   2
   1  -4  -8 59.4631 5.18543   1
  -1  -4   8 67.2851 6.99545   1
   1  -4  -8 63.3876 5.18100   2
  -1  -4   8 55.1544 6.41256   2
   1  -4  -8 55.0266 5.09588   2
   1   4  -8 61.9347 7.03200   2
   1   4  -8 59.4013 6.53046   1
   0  -4  -8 500.787 38.5481   2
   0  -4  -8 459.435 38.3878   1
   0  -4  -8 523.093 38.3108   2
   0  -4   8 512.781 39.9441   1
   0   4  -8 474.213 39.8033   1
   0   4  -8 508.964 40.1070   2
   1  -4   8 22.8476 4.48273   1
  -1  -4  -8 22.1503 3.24602   2
   1  -4   8 19.4128 3.59798   2
  -1   4  -8 24.4191 4.26519   2
   1   4   8 23.3058 2.75256   1
  -2  -4  -8 192.927 18.7374   2
   2  -4   8 198.964 18.8571   2
   2   4   8 214.214 18.6655   1
  -2   4  -8 254.602 19.8811   2
   2   4   8 245.558 17.2438   2
  -3  -4  -8 76.5299 8.36346   2
   3  -4   8 73.6320 7.96111   2
   3   4   8 78.3029 6.84825   2
  -3   4  -8 69.2293 8.23089   2
   3   4   8 83.7280 7.35670   2
   3   4   8 72.7951 8.21372   1
  -4  -4  -8 68.6818 9.54351   2
   4  -4   8 73.9423 8.53660   2
  -4   4  -8 98.9065 9.82899   2
   4   4   8 80.2476 8.25756   2
   4   4   8 87.0730 9.56935   1
  -5  -4  -8 205.277 19.7857   2
   5   4   8 239.098 20.6010   1
  -5   4  -8 194.335 19.5056   2
  -6  -4  -8 62.3904 9.35654   2
  -6   4  -8 83.0563 10.2095   2
   6   4   8 61.9055 9.71233   1
  -7  -4  -8 12.8953 4.80145   2
   7   4   8 18.1177 5.57959   1
  -7   4  -8 11.0802 4.36176   2
   8   5  -8 13.9619 4.79984   1
  -7  -5   8 25.8318 6.21490   2
   7   5  -8 27.5483 6.55586   1
  -6  -5   8 139.778 15.6216   2
   6   5  -8 178.566 16.8661   1
  -5  -5   8 3.56820 2.69018   2
   5   5  -8 4.22644 3.06786   1
  -4  -5   8 37.0272 5.86910   2
   4   5  -8 21.8827 4.76155   1
   3  -5  -8 103.946 9.15564   2
  -3  -5   8 93.8283 10.3969   2
   3  -5  -8 95.2777 9.25149   1
   3   5  -8 108.292 10.8164   1
  -2  -5   8 55.5036 6.54694   2
   2  -5  -8 43.1792 3.97567   2
   2  -5  -8 43.4061 3.82642   2
   2   5  -8 25.0469 5.01733   2
   2   5  -8 31.9442 5.48747   1
   1  -5  -8 458.711 37.1609   2
   1  -5  -8 490.168 37.2116   2
  -1  -5   8 537.688 39.4860   2
   1  -5  -8 487.505 37.8959   1
   1   5  -8 465.749 39.4136   2
   0  -5   8 21.7159 3.90842   2
   0  -5  -8 26.1186 2.55565   2
   0  -5  -8 24.0423 2.29514   2
   0  -5  -8 23.4507 2.85221   1
   0   5  -8 27.6876 4.62111   1
   0   5   8 22.7062 2.77903   1
   0   5  -8 20.0261 4.21731   2
  -1  -5  -8 464.563 38.8562   1
   1  -5   8 495.765 39.5123   2
  -1  -5  -8 507.571 38.6791   2
  -1   5  -8 485.255 39.8219   2
   1   5   8 501.827 38.6437   1
   2  -5   8 1.23212 1.68054   2
  -2  -5  -8 1.62123 1.46814   2
   2   5   8 1.63275 1.35634   1
  -2   5  -8 1.43656 2.13148   2
   3  -5   8 357.391 31.1356   2
  -3  -5  -8 373.815 31.3380   2
   3   5   8 387.365 29.5638   2
   3   5   8 383.368 29.4020   2
  -3   5  -8 363.628 31.5450   2
   3   5   8 394.822 31.4910   1
  -4  -5  -8 37.4140 6.32479   2
   4  -5   8 32.4170 5.54549   2
   4   5   8 36.1432 6.26495   1
  -4   5  -8 53.4360 7.15973   2
   4   5   8 42.9002 4.44282   2
  -5  -5  -8 23.8769 5.20831   2
   5   5   8 23.1726 5.33054   1
  -5   5  -8 23.7988 5.38935   2
  -6  -5  -8 63.5226 9.90912   2
   6   5   8 68.4501 10.4439   1
  -6   5  -8 88.0587 10.5436   2
  -7  -5  -8 4.04280 3.71788   2
   7   5   8 5.77731 4.07006   1
  -7   5  -8 6.34576 3.94899   2
  -7  -6   8 56.2269 9.92258   2
   7   6  -8 97.5793 11.4987   1
  -6  -6   8 -2.8809 2.55456   2
   6   6  -8 -0.9399 2.99259   1
  -5  -6   8 180.328 18.9971   2
   5   6  -8 224.432 19.9379   1
  -4  -6   8 22.8331 4.72606   2
   4   6  -8 21.6300 4.92516   1
   3  -6  -8 218.629 18.2683   1
  -3  -6   8 195.758 19.1299   2
   3  -6  -8 206.365 17.6963   2
   3   6  -8 239.438 20.0025   1
   2  -6  -8 46.0557 4.17639   2
   2  -6  -8 50.4895 5.17549   1
   2  -6  -8 51.7346 4.36382   2
  -2  -6   8 31.4588 5.91457   2
   2   6  -8 49.6006 7.07671   1
  -1  -6   8 81.5708 9.32746   2
   1  -6  -8 100.320 8.59296   1
   1   6  -8 97.8087 10.0653   2
   1   6  -8 94.6261 9.89239   1
   0  -6  -8 293.893 22.7958   2
   0  -6   8 317.857 25.0073   2
   0  -6  -8 278.028 23.9031   1
   0  -6  -8 280.449 22.9194   2
   0   6   8 283.826 23.7705   1
   0   6  -8 342.931 25.8212   1
   0   6  -8 306.378 25.2572   2
  -1  -6  -8 14.1585 2.91031   1
   1  -6   8 12.6441 2.97939   2
  -1  -6  -8 14.6684 2.32429   2
  -1   6  -8 9.51434 2.84213   2
   1   6   8 13.4388 2.47890   1
   2  -6   8 338.809 27.8301   2
  -2  -6  -8 280.545 27.3888   1
  -2  -6  -8 316.843 27.1686   2
   2   6   8 388.011 27.6502   1
  -2   6  -8 349.483 28.2718   2
   3  -6   8 109.991 10.4135   2
  -3  -6  -8 106.510 10.3300   2
  -3   6  -8 91.7356 10.3012   2
   3   6   8 98.4109 10.2776   1
  -4  -6  -8 41.3914 6.79273   2
   4  -6   8 45.0537 6.74009   2
   4   6   8 52.5865 7.47220   1
  -4   6  -8 64.9722 8.05713   2
   4   6   8 51.4608 4.85851   2
   5  -6   8 59.0576 8.17085   2
  -5  -6  -8 68.8480 9.19239   2
  -5   6  -8 58.6192 8.44606   2
   5   6   8 64.6099 9.18311   1
  -6  -6  -8 -0.7246 2.36353   2
  -6   6  -8 2.22805 2.35364   2
   6   6   8 4.92509 3.45631   1
  -7  -6  -8 12.8602 4.98004   2
  -7   6  -8 13.8378 4.67572   2
   7   6   8 4.86009 3.05114   1
  -7  -7   8 -0.2462 2.00259   2
   7   7  -8 -2.1658 3.05402   1
  -6  -7   8 169.905 16.5236   2
   6   7  -8 137.910 15.6550   1
  -5  -7   8 3.82647 3.02187   2
   5   7  -8 8.97665 4.04918   1
  -4  -7   8 75.0245 8.96521   2
   4   7  -8 72.5000 9.01928   1
  -3  -7   8 184.945 17.4847   2
   3   7  -8 185.486 17.7631   1
   2  -7  -8 67.4589 5.53222   2
   2  -7  -8 72.4404 6.90411   1
  -2  -7   8 57.0712 8.01622   2
   2   7  -8 50.7175 7.98115   1
   1  -7  -8 183.688 15.3669   1
  -1  -7   8 169.874 16.1761   2
   1   7  -8 184.365 16.9781   1
   1   7  -8 176.146 16.5276   2
   0  -7  -8 149.925 11.6096   2
   0  -7  -8 142.245 12.9488   1
   0  -7   8 144.118 13.7427   2
   0   7  -8 141.465 14.3765   1
   0   7   8 152.280 12.9250   1
   0   7  -8 145.859 13.8634   2
  -1  -7  -8 239.472 20.8671   1
   1  -7   8 243.107 21.1217   2
  -1  -7  -8 245.038 19.9041   2
  -1   7  -8 259.286 21.6772   2
  -2  -7  -8 34.1352 4.76723   2
   2  -7   8 33.0340 5.25759   2
  -2   7  -8 34.5000 5.53786   2
   2   7   8 29.8107 4.62546   1
   3  -7   8 147.437 13.3636   2
  -3  -7  -8 130.717 12.9219   2
   3   7   8 135.128 13.1912   1
  -3   7  -8 139.545 13.5722   2
   4  -7   8 62.4777 8.74773   2
  -4  -7  -8 59.0857 8.67833   2
  -4   7  -8 87.9540 9.35488   2
   4   7   8 87.2201 9.30170   1
   5  -7   8 1.29209 2.75377   2
  -5  -7  -8 7.92922 3.28549   2
  -5   7  -8 7.73708 3.47077   2
   5   7   8 4.31036 2.89742   1
   6  -7   8 40.4074 6.73518   2
  -6  -7  -8 37.6560 7.26948   2
  -6   7  -8 41.1592 6.91346   2
   6   7   8 50.4619 8.45172   1
  -6  -8   8 11.9624 4.53581   2
   6   8  -8 8.54732 4.45515   1
  -5  -8   8 77.0305 11.4868   2
   5   8  -8 119.508 12.6297   1
  -4  -8   8 36.7399 6.33720   2
   4   8  -8 17.2998 4.71314   1
  -3  -8   8 46.6328 7.40263   2
   3   8  -8 65.0773 8.06735   1
  -2  -8   8 97.1581 10.3925   2
  -1  -8   8 67.9359 7.73823   2
   1  -8  -8 59.8610 6.86455   1
   1   8  -8 66.4315 8.43100   2
   1   8  -8 71.4810 8.70332   1
   0  -8  -8 162.368 13.7531   2
   0  -8  -8 148.279 15.1849   1
   0  -8   8 179.752 16.1524   2
   0   8  -8 212.994 17.4199   1
   0   8   8 196.073 15.5058   1
   0   8  -8 181.028 16.3629   2
  -1  -8  -8 39.6157 4.30559   2
   1  -8   8 41.8205 6.01712   2
   1   8   8 38.2400 5.05708   1
  -1   8  -8 48.4024 6.68160   2
   2  -8   8 293.182 24.6593   2
  -2  -8  -8 261.808 23.5624   2
  -2   8  -8 317.068 25.0883   2
   2   8   8 285.465 24.2486   1
   3  -8   8 44.6558 6.49103   2
  -3  -8  -8 42.1724 5.95331   2
   3   8   8 44.4317 6.37975   1
  -3   8  -8 41.8131 6.50297   2
  -4  -8  -8 98.2268 11.2270   2
   4  -8   8 106.703 11.6472   2
  -4   8  -8 128.451 12.1414   2
   4   8   8 110.781 11.8535   1
  -5  -8  -8 6.21266 3.00708   2
   5  -8   8 7.89965 3.67811   2
   5   8   8 11.5880 4.28763   1
  -5   8  -8 11.2054 3.97134   2
   6  -8   8 20.6700 5.20408   2
  -6  -8  -8 18.3687 4.88094   2
   6   8   8 27.0998 6.38105   1
  -6   8  -8 16.1101 4.81578   2
  -6  -9   8 35.9112 7.62634   2
   6   9  -8 23.1785 6.46040   1
  -5  -9   8 6.06019 3.05488   2
   5   9  -8 -1.2636 3.29243   1
  -4  -9   8 14.4686 4.16294   2
   4   9  -8 22.1527 5.80410   1
  -3  -9   8 116.054 13.0260   2
   3   9  -8 131.658 13.9423   1
  -2  -9   8 12.5129 3.50158   2
   2   9  -8 1.16595 2.85282   1
  -1  -9   8 83.6842 9.31605   2
   1   9  -8 73.7301 10.4044   1
   0  -9   8 41.0927 6.27160   2
   0   9  -8 53.6201 7.93585   1
   0   9   8 48.3551 5.76352   1
   0   9  -8 39.0819 6.35285   2
   1  -9   8 108.597 10.4799   2
  -1   9  -8 93.6459 10.2737   2
   1   9   8 89.8851 9.46093   1
   2  -9   8 99.4361 10.6354   2
   2   9   8 102.355 10.3440   1
  -2   9  -8 99.1720 10.7322   2
  -3  -9  -8 59.2946 7.42261   2
   3  -9   8 76.6727 8.58553   2
   3   9   8 71.6080 8.31958   1
  -3   9  -8 64.7715 7.86151   2
  -4  -9  -8 14.0956 3.75569   2
   4  -9   8 11.1852 3.46476   2
   4   9   8 12.5528 3.96934   1
  -4   9  -8 13.7173 3.84714   2
  -5  -9  -8 38.6498 6.55095   2
   5  -9   8 35.8850 6.36969   2
   5   9   8 37.6027 6.92677   1
  -5   9  -8 36.1849 6.39309   2
  -5 -10   8 65.3740 9.74919   2
   5  10  -8 60.3664 9.87300   1
  -4 -10   8 30.7724 6.41452   2
   4  10  -8 26.5619 6.53089   1
  -3 -10   8 43.2298 7.53413   2
   3  10  -8 52.2286 8.29063   1
  -2 -10   8 65.0797 9.59808   2
   2  10  -8 90.3636 10.3475   1
  -1 -10   8 83.6703 9.90737   2
   1  10  -8 105.804 11.7620   1
   0 -10   8 21.9662 4.85683   2
   0  10   8 31.8591 5.09668   1
   0  10  -8 28.5579 6.22330   1
   1 -10   8 71.1742 8.68747   2
  -1  10  -8 59.5233 8.12669   2
   1  10   8 65.8496 7.58884   1
   2 -10   8 95.1197 10.1898   2
  -2  10  -8 96.0023 10.4035   2
   3 -10   8 4.92325 2.66716   2
   3  10   8 0.71192 2.28196   1
  -3  10  -8 3.22683 2.69490   2
   4 -10   8 53.1826 8.01745   2
  -4  10  -8 58.7304 7.95112   2
   4  10   8 59.0868 8.53593   1
   5 -10   8 31.3223 6.32017   2
  -5  10  -8 34.5411 6.09204   2
   5  10   8 35.2141 7.00935   1
  -4 -11   8 11.7801 4.52661   2
   4  11  -8 9.43292 4.21306   1
  -2 -11   8 14.6713 4.43964   2
   2  11  -8 13.4904 5.10719   1
  -1 -11   8 23.0759 5.26512   2
   1  11  -8 23.9556 6.16088   1
   0 -11   8 3.52273 2.81026   2
   0  11   8 4.64474 2.29960   1
   0  11  -8 6.34384 3.27381   1
   1 -11   8 42.5125 6.42378   2
   1  11   8 31.7863 5.26920   1
  -1  11  -8 28.4609 5.40883   2
   2 -11   8 46.1624 7.40919   2
  -2  11  -8 59.9725 7.67523   2
   2  11   8 56.7043 7.25944   1
   3 -11   8 12.0961 4.07797   2
  -3  11  -8 19.1420 4.24421   2
   3  11   8 18.5374 4.45499   1
   4 -11   8 42.0967 7.48370   2
   4  11   8 64.9567 8.92368   1
  -3 -12   8 222.195 21.3507   2
   3  12  -8 228.960 23.8209   1
  -2 -12   8 50.6371 8.15158   2
   2  12  -8 53.7145 9.44870   1
  -1 -12   8 77.7365 10.6766   2
   1  12  -8 103.049 12.3504   1
   0 -12   8 96.6697 10.3218   2
   0  12  -8 71.0902 11.3696   1
   1 -12   8 13.7983 4.13551   2
   2 -12   8 16.8588 4.36568   2
  -8   0   9 90.4801 11.1304   2
   8   0  -9 102.865 12.2393   1
  -7   0   9 54.8845 8.22762   2
   7   0  -9 67.5714 9.79783   1
  -6   0   9 68.4772 8.07846   2
   6   0  -9 60.6219 8.96832   1
  -5   0   9 1.96295 1.94117   2
   5   0  -9 1.36250 2.11421   1
  -4   0   9 9.55914 2.58794   2
   4   0  -9 14.4330 3.37631   1
  -4   0   9 11.5937 2.93281   2
  -3   0   9 675.109 50.3873   2
  -3   0   9 620.056 50.5789   2
   3   0  -9 624.457 50.5265   1
  -2   0   9 40.0029 4.57823   2
   2   0  -9 41.9992 4.87725   2
   2   0  -9 42.4899 4.32096   1
   2   0  -9 40.4189 4.83147   2
  -2   0   9 40.6023 5.10119   2
  -1   0   9 393.015 32.0494   2
  -1   0   9 412.878 32.1564   2
   1   0  -9 408.453 31.4171   1
  -1   0   9 381.910 31.5409   1
   1   0  -9 389.474 32.4060   2
   1   0  -9 441.434 32.2813   2
   0   0   9 153.680 14.0346   2
   0   0   9 167.412 14.0028   2
   0   0   9 167.758 13.3842   1
   0   0  -9 168.733 14.4318   2
   0   0  -9 176.277 14.2150   2
  -1   0  -9 198.199 16.8045   2
   1   0   9 231.751 16.7308   2
   1   0   9 186.252 16.8215   2
   1   0   9 192.258 16.1919   1
  -1   0  -9 192.327 17.0399   2
   2   0   9 32.6725 4.50741   2
   2   0   9 23.0504 3.53143   2
  -2   0  -9 25.9521 4.34179   2
  -3   0  -9 16.6037 3.94406   2
   3   0   9 20.4242 3.41832   2
  -4   0  -9 79.0598 9.09133   2
   4   0   9 74.4530 8.03173   2
  -5   0  -9 39.1608 6.51168   2
  -6   0  -9 10.8867 4.08272   2
  -7   0  -9 14.2064 4.45115   2
   8   0   9 8.64004 4.64505   1
   8  -1  -9 -0.1001 2.10005   1
  -8  -1   9 -1.5989 2.34321   2
  -8   1   9 -0.4693 2.21406   2
   8   1  -9 -0.7820 2.13290   1
   7  -1  -9 14.6275 4.60111   1
  -7  -1   9 17.5649 4.48803   2
   7   1  -9 9.43709 3.66644   1
  -7   1   9 14.6877 3.89774   2
  -6  -1   9 7.24687 3.21812   2
   6  -1  -9 8.56207 3.12846   1
  -6   1   9 16.5845 3.75702   2
   6   1  -9 12.7617 4.01610   1
   5  -1  -9 45.8757 6.91847   1
  -5  -1   9 37.2549 6.30992   2
   5   1  -9 52.4523 7.38662   1
  -5   1   9 46.2752 6.19300   2
  -4  -1   9 126.641 11.1175   2
   4  -1  -9 129.531 10.9871   1
  -4   1   9 97.8626 9.61805   2
   4   1  -9 101.129 10.6240   1
  -4   1   9 90.3526 9.91131   2
  -3  -1   9 101.154 10.4394   2
   3  -1  -9 110.728 10.0324   1
  -3  -1   9 115.425 10.3201   2
  -3   1   9 106.661 9.60594   2
   3   1  -9 113.393 10.3998   1
  -3   1   9 105.097 9.94132   2
   2  -1  -9 164.356 14.2961   2
  -2  -1   9 153.216 14.3921   2
  -2  -1   9 147.743 14.1830   1
  -2  -1   9 172.337 14.4490   2
   2  -1  -9 160.631 13.5917   1
   2  -1  -9 172.073 14.2480   2
  -2   1   9 175.463 13.9965   2
   2   1  -9 178.896 14.2125   1
  -2   1   9 171.922 13.7647   2
   2   1  -9 168.274 14.7429   2
  -1  -1   9 100.855 9.97478   2
  -1  -1   9 109.307 10.0702   2
   1  -1  -9 118.707 9.71790   2
  -1  -1   9 103.076 9.54308   1
   1  -1  -9 110.634 9.84901   2
  -1   1   9 113.214 9.40660   2
   1   1  -9 111.220 10.3590   2
   1   1  -9 111.377 10.3232   2
  -1   1   9 112.988 9.50055   2
   0  -1   9 38.5427 4.28937   2
   0  -1  -9 45.5525 4.58417   2
   0  -1   9 39.6059 3.94863   1
   0  -1   9 38.6250 4.88047   2
   0  -1  -9 35.2982 3.99108   2
   0   1  -9 34.8916 4.62501   2
   0   1   9 37.4684 3.86888   2
   0   1  -9 39.0823 5.02640   2
   0   1   9 29.3973 3.86143   2
   1  -1   9 183.947 17.0204   2
   1  -1   9 203.404 16.5367   1
  -1  -1  -9 189.328 16.5676   2
  -1  -1  -9 198.217 17.0227   2
   1  -1   9 194.727 16.6702   2
  -1   1  -9 233.541 17.6221   2
   1   1   9 205.166 16.0148   1
   1   1   9 189.654 16.5948   2
   1   1   9 206.083 16.3413   2
   2  -1   9 154.335 12.5160   2
  -2  -1  -9 137.319 12.8984   2
   2   1   9 142.475 11.9613   2
   2   1   9 127.832 12.3756   2
  -2   1  -9 137.591 13.0248   2
   3  -1   9 464.177 32.1958   2
  -3  -1  -9 375.859 32.5561   2
  -3   1  -9 401.103 32.7676   2
   3   1   9 361.156 31.3804   2
   3   1   9 367.723 32.0365   2
   4  -1   9 305.397 25.3873   2
  -4  -1  -9 304.527 26.2994   2
   4   1   9 306.585 25.1491   2
  -4   1  -9 295.309 26.3312   2
  -5  -1  -9 142.299 14.1125   2
  -5   1  -9 128.901 13.9756   2
  -6  -1  -9 74.9670 9.67312   2
  -6   1  -9 68.6752 9.20856   2
   6   1   9 43.5972 8.24058   1
  -7  -1  -9 34.1642 6.57021   2
   7   1   9 21.0131 6.09843   1
  -7   1  -9 30.1461 6.04354   2
   8   1   9 46.2071 8.84218   1
   8  -2  -9 86.3934 12.2234   1
  -8  -2   9 80.1452 11.0017   2
   8   2  -9 95.1252 11.5817   1
   7  -2  -9 51.9032 8.15943   1
  -7  -2   9 31.4157 6.74825   2
   7   2  -9 50.0597 8.05681   1
  -7   2   9 45.6787 6.40987   2
  -6  -2   9 41.2946 6.50880   2
   6  -2  -9 34.4213 6.29280   1
  -6   2   9 26.9551 4.72892   2
   6   2  -9 24.5292 5.63825   1
  -5  -2   9 170.426 16.0043   2
   5  -2  -9 172.326 15.8880   1
   5   2  -9 166.767 16.1546   1
  -5   2   9 160.918 14.5147   2
  -4  -2   9 11.3693 3.29144   2
   4  -2  -9 13.7121 3.03083   1
  -4   2   9 12.3148 2.09817   2
  -4   2   9 11.5872 2.57064   2
   4   2  -9 11.6279 3.31428   1
  -3  -2   9 484.623 41.1343   1
   3  -2  -9 471.456 40.3075   1
  -3  -2   9 465.032 40.9542   2
   3  -2  -9 549.335 40.7927   2
   3   2  -9 543.206 41.1414   1
  -3   2   9 523.505 39.5194   2
  -3   2   9 521.703 39.7263   2
   2  -2  -9 -0.3257 0.97463   2
  -2  -2   9 1.68473 1.33012   1
   2  -2  -9 0.62488 1.00815   2
  -2  -2   9 1.11039 1.58408   2
   2  -2  -9 0.56003 0.64457   1
  -2   2   9 1.84805 0.52602   2
  -2   2   9 0.44853 0.49529   2
   2   2  -9 3.89029 1.79869   2
   2   2  -9 3.23230 1.46307   1
   1  -2  -9 591.525 45.5292   2
   1  -2  -9 635.013 45.8033   2
  -1  -2   9 606.989 46.0920   1
  -1  -2   9 545.932 46.1866   2
  -1  -2   9 539.030 46.1642   2
   1   2  -9 575.920 46.5681   2
   0  -2   9 834.378 56.5599   2
   0  -2  -9 806.211 55.4763   2
   0  -2   9 650.440 55.6046   1
   0  -2  -9 714.313 55.6052   2
   0  -2   9 702.277 55.9556   2
   0   2   9 682.893 54.6679   2
   0   2  -9 645.295 55.6065   1
   0   2   9 639.023 54.6638   2
   0   2  -9 803.847 56.6506   2
   1  -2   9 342.698 27.4204   1
   1  -2   9 326.729 27.4095   2
  -1  -2  -9 320.604 27.4223   2
   1   2   9 359.976 26.6110   2
   1   2   9 337.091 26.5595   1
  -1   2  -9 340.638 28.0225   2
   2  -2   9 380.178 27.9348   1
  -2  -2  -9 328.104 27.9005   2
   2  -2   9 339.689 27.5948   2
  -2   2  -9 330.071 28.1225   2
   2   2   9 322.527 27.3711   1
   2   2   9 320.007 27.1916   2
   2   2   9 345.194 26.8216   2
   3  -2   9 3.15261 2.13266   2
  -3  -2  -9 5.54044 2.24015   2
   3   2   9 1.66692 1.70671   2
   3   2   9 5.81189 1.73215   2
   3   2   9 3.58733 1.84095   1
  -3   2  -9 2.98666 2.24926   2
   4  -2   9 111.230 10.1028   2
  -4  -2  -9 78.7628 10.0865   2
   4   2   9 94.5178 10.3858   1
  -4   2  -9 104.014 10.7138   2
   4   2   9 90.2444 9.07534   2
  -5  -2  -9 1.16552 1.84746   2
  -5   2  -9 3.36619 2.81268   2
   5   2   9 2.46090 2.42860   1
  -6  -2  -9 31.3332 5.98515   2
   6   2   9 12.2244 4.11100   1
  -6   2  -9 22.5200 5.39175   2
  -7  -2  -9 34.9590 6.84842   2
   7   2   9 34.0316 7.14488   1
  -7   2  -9 49.9271 8.09342   2
   8  -3  -9 3.41606 3.12053   1
  -8  -3   9 6.96536 4.14693   2
   8   3  -9 11.8566 4.41688   1
  -7  -3   9 10.4673 4.20904   2
   7  -3  -9 10.9185 4.24260   1
   7   3  -9 28.2310 6.20219   1
   6  -3  -9 34.4843 6.08350   1
  -6  -3   9 20.9516 4.97665   2
   6   3  -9 26.1447 5.84589   1
   5  -3  -9 63.3815 8.11134   1
  -5  -3   9 56.6577 8.54954   2
   5   3  -9 69.8010 8.32683   1
  -5   3   9 72.0523 6.55091   2
   4  -3  -9 35.3126 5.12581   1
  -4  -3   9 33.7044 5.51226   2
  -4   3   9 23.4083 2.56516   2
   4   3  -9 30.2362 5.24821   1
  -4   3   9 26.9899 2.54116   2
   3  -3  -9 58.2054 6.50989   1
   3  -3  -9 67.2339 6.75730   2
  -3  -3   9 66.6118 7.64962   2
   3   3  -9 72.1284 7.58976   1
   2  -3  -9 62.9300 6.30205   2
  -2  -3   9 67.0191 7.27601   1
   2  -3  -9 66.3679 6.32491   2
  -2  -3   9 80.3905 7.70980   2
   2  -3  -9 59.0896 5.87589   1
   2  -3  -9 60.6349 5.71176   1
   2   3  -9 71.8602 7.66250   2
   2   3  -9 92.2399 7.65149   1
  -1  -3   9 263.645 21.7987   2
   1  -3  -9 276.997 20.7172   2
   1  -3  -9 260.558 20.7753   2
  -1  -3   9 249.677 21.6465   1
   1   3  -9 237.761 21.8699   2
   0  -3  -9 158.491 14.1993   2
   0  -3   9 183.742 15.0478   1
   0  -3   9 171.166 14.9635   2
   0  -3  -9 195.887 14.1234   2
   0   3  -9 156.317 14.7486   1
   0   3  -9 161.860 15.2058   2
  -1  -3  -9 391.621 33.0371   2
   1  -3   9 392.921 33.3038   2
   1  -3   9 406.684 33.3744   1
  -1   3  -9 468.223 34.1751   2
   1   3   9 419.392 32.1946   1
   2  -3   9 85.2731 8.26709   2
  -2  -3  -9 87.2175 8.44116   2
   2   3   9 85.9284 6.97317   2
   2   3   9 75.5213 7.70231   1
   2   3   9 75.3997 7.19748   2
  -2   3  -9 73.9755 8.40753   2
   3  -3   9 346.985 28.5817   2
  -3  -3  -9 325.114 28.8134   2
   3   3   9 339.985 28.7210   1
  -3   3  -9 349.467 29.2324   2
   3   3   9 358.532 27.5245   2
  -4  -3  -9 204.943 19.1011   2
   4  -3   9 219.135 18.5564   2
   4   3   9 208.183 19.1023   1
   4   3   9 212.151 17.6022   2
  -4   3  -9 194.751 19.0198   2
  -5  -3  -9 23.0511 4.95734   2
  -5   3  -9 9.75144 3.39959   2
   5   3   9 13.3033 3.74039   1
  -6  -3  -9 97.2613 11.5447   2
   6   3   9 70.5366 10.4334   1
  -6   3  -9 71.1549 10.0440   2
  -7  -3  -9 10.7967 4.46138   2
  -7   3  -9 3.83872 3.33042   2
   7   3   9 6.98775 4.07498   1
   8  -4  -9 59.5594 9.91670   1
  -8  -4   9 64.9439 9.42895   2
   8   4  -9 63.1035 10.0019   1
   7  -4  -9 34.4527 6.93564   1
  -7  -4   9 26.1523 6.34289   2
   7   4  -9 36.4302 7.32165   1
  -6  -4   9 83.9851 11.3061   2
   6   4  -9 99.2922 11.3678   1
  -5  -4   9 287.966 26.6428   2
   5   4  -9 322.633 27.2933   1
  -4  -4   9 58.2625 8.22358   2
   4   4  -9 64.7727 7.70360   1
  -3  -4   9 117.832 11.2639   2
   3  -4  -9 110.830 9.85992   2
   3   4  -9 95.6653 10.7140   1
   2  -4  -9 20.6390 2.46120   1
   2  -4  -9 20.8281 2.82786   2
   2  -4  -9 22.4189 2.99601   2
  -2  -4   9 21.7512 3.98647   2
   2   4  -9 26.0137 4.10671   1
   2   4  -9 19.4312 4.21043   2
   1  -4  -9 211.620 15.6843   2
   1  -4  -9 191.468 15.6703   2
  -1  -4   9 183.591 17.0543   2
   1  -4  -9 192.838 15.2401   1
  -1  -4   9 188.193 17.1258   1
   1   4  -9 192.652 17.3525   2
   1   4  -9 201.953 17.1450   1
   0  -4   9 469.815 34.4111   1
   0  -4   9 498.650 34.4277   2
   0  -4  -9 382.933 32.6120   2
   0  -4  -9 383.071 32.8622   2
   0   4  -9 365.333 33.8579   1
   0   4  -9 468.620 34.7253   2
  -1  -4  -9 78.8610 7.51739   2
   1  -4   9 73.5424 7.96354   2
   1   4   9 80.3609 6.80090   1
  -1   4  -9 73.2312 8.29010   2
  -2  -4  -9 77.6794 7.37482   2
   2  -4   9 66.0923 7.31833   2
   2   4   9 61.7890 6.55867   1
  -2   4  -9 65.3175 7.52863   2
  -3  -4  -9 78.9539 8.74121   2
   3  -4   9 65.4447 8.11668   2
   3   4   9 89.8549 8.80166   1
  -3   4  -9 90.8434 9.39643   2
   3   4   9 81.9026 7.14711   2
   4  -4   9 104.644 10.8915   2
  -4  -4  -9 102.017 11.1964   2
   4   4   9 105.958 9.81587   2
   4   4   9 123.597 10.5651   2
  -4   4  -9 123.243 12.0412   2
   4   4   9 101.885 11.3825   1
   5  -4   9 12.8122 3.68547   2
  -5  -4  -9 14.5454 4.00194   2
   5   4   9 6.66386 3.35062   1
  -5   4  -9 7.96797 3.65995   2
  -6  -4  -9 25.4534 5.77095   2
   6   4   9 16.0915 5.01275   1
  -6   4  -9 14.1655 4.66178   2
  -7  -4  -9 126.343 14.4672   2
  -7   4  -9 117.262 13.4573   2
   7   4   9 131.777 14.7706   1
  -7  -5   9 1.43422 3.33805   2
   7   5  -9 9.06312 4.35307   1
  -6  -5   9 106.197 12.6226   2
   6   5  -9 113.304 12.8990   1
  -5  -5   9 74.7956 10.0039   2
   5   5  -9 71.4900 9.35068   1
  -4  -5   9 44.3013 7.27716   2
   4   5  -9 70.6146 8.17844   1
  -3  -5   9 30.1491 5.21805   2
   3  -5  -9 27.5314 3.61843   1
   3  -5  -9 28.7647 3.95651   2
   3   5  -9 26.7577 5.20592   1
   2  -5  -9 51.2779 4.90949   1
  -2  -5   9 48.1082 6.90163   2
   2  -5  -9 46.3018 4.63916   2
   2  -5  -9 45.9625 4.75643   2
   2   5  -9 56.1903 7.18121   2
   2   5  -9 74.1271 7.24203   1
   1  -5  -9 59.6703 5.04522   2
   1  -5  -9 61.8936 5.04843   2
  -1  -5   9 51.0340 7.07004   2
   1  -5  -9 57.8277 5.26911   1
   1   5  -9 53.8425 7.31573   2
   1   5  -9 55.9196 6.85112   1
   0  -5  -9 22.6239 2.86120   1
   0  -5   9 21.6748 4.12903   2
   0  -5  -9 27.6285 2.98880   2
   0  -5  -9 27.4265 2.67186   2
   0   5  -9 41.4170 5.71495   2
   0   5  -9 37.1800 5.27357   1
  -1  -5  -9 436.136 35.2452   2
   1  -5   9 437.766 36.0163   2
  -1   5  -9 446.446 36.4904   2
   1   5   9 454.833 34.9366   1
   2  -5   9 3.68596 2.23497   2
  -2  -5  -9 0.29720 1.30974   2
   2   5   9 1.79258 1.39198   1
  -2   5  -9 4.37931 2.02964   2
   3  -5   9 250.220 24.0467   2
  -3  -5  -9 248.372 23.9803   2
   3   5   9 288.573 22.1501   2
   3   5   9 292.472 22.0780   2
   3   5   9 306.684 24.3181   1
  -3   5  -9 315.978 25.0995   2
  -4  -5  -9 39.4422 6.58719   2
   4  -5   9 44.6051 6.60078   2
   4   5   9 49.1800 4.74385   2
   4   5   9 45.2956 6.99117   1
  -4   5  -9 41.2884 6.69861   2
   5  -5   9 2.44199 2.60269   2
  -5  -5  -9 7.30168 3.12334   2
   5   5   9 3.21770 2.55622   1
   5   5   9 0.99339 1.56549   2
  -5   5  -9 1.22476 2.78719   2
  -6  -5  -9 101.997 13.2098   2
  -6   5  -9 106.702 12.0373   2
   6   5   9 116.119 12.9487   1
  -7  -5  -9 4.64499 3.74781   2
   7   5   9 2.53699 3.59212   1
  -7   5  -9 4.59443 3.68693   2
  -7  -6   9 13.5968 4.47711   2
   7   6  -9 10.4903 4.75006   1
  -6  -6   9 69.5818 10.1931   2
   6   6  -9 72.5732 10.2620   1
  -5  -6   9 83.3569 11.0161   2
   5   6  -9 83.1158 10.3971   1
  -4  -6   9 25.9720 5.17198   2
   4   6  -9 21.7558 5.07470   1
   3  -6  -9 28.1832 3.92321   1
  -3  -6   9 26.5373 4.92997   2
   3  -6  -9 28.6709 3.69654   2
   3   6  -9 12.7245 4.24062   1
   2  -6  -9 24.0315 2.72257   2
   2  -6  -9 27.5283 2.89289   2
   2  -6  -9 29.0877 3.44461   1
  -2  -6   9 25.5646 4.74450   2
   2   6  -9 34.7090 5.39353   1
   2   6  -9 32.2286 5.41896   2
   1  -6  -9 79.1169 7.24417   1
   1  -6  -9 77.9405 6.35533   2
   1  -6  -9 85.6973 6.38924   2
  -1  -6   9 76.9299 8.69200   2
   1   6  -9 72.1651 9.42372   2
   1   6  -9 68.4416 8.45867   1
   0  -6  -9 91.3829 7.74716   2
   0  -6  -9 96.2178 8.65271   1
   0  -6  -9 95.5829 8.01844   2
   0  -6   9 90.4534 9.71294   2
   0   6  -9 99.9129 10.0611   2
   0   6  -9 125.064 10.8549   1
   0   6   9 90.0625 8.38642   1
   1  -6   9 7.01374 2.50411   2
  -1  -6  -9 3.81730 1.58436   1
  -1  -6  -9 5.00867 1.57609   2
   1   6   9 5.10778 1.53106   1
  -1   6  -9 3.76536 2.45013   2
   2  -6   9 20.7027 3.94729   2
  -2  -6  -9 27.5065 3.92623   2
   2   6   9 17.2587 3.31919   1
  -2   6  -9 21.9950 4.68838   2
   3  -6   9 17.5106 4.08743   2
  -3  -6  -9 19.4242 3.87868   2
   3   6   9 15.4458 3.50051   1
  -3   6  -9 16.3609 4.13247   2
  -4  -6  -9 42.6160 6.67406   2
   4  -6   9 34.4548 6.15271   2
  -4   6  -9 43.8109 6.97898   2
   4   6   9 55.1374 7.23843   1
  -5  -6  -9 25.3531 5.25645   2
   5  -6   9 33.7745 6.00051   2
   5   6   9 28.9183 5.77938   1
  -5   6  -9 28.4758 5.54497   2
   6  -6   9 24.2792 5.41625   2
  -6  -6  -9 20.3057 5.39229   2
  -6   6  -9 18.2765 5.01738   2
   6   6   9 17.3956 5.10248   1
  -7  -6  -9 65.3853 10.5285   2
   7   6   9 64.0393 10.6882   1
  -7   6  -9 95.6285 10.3841   2
   7   7  -9 5.83567 4.15251   1
  -6  -7   9 72.8926 10.2810   2
   6   7  -9 67.8717 10.4343   1
  -5  -7   9 19.4660 5.48994   2
   5   7  -9 28.5361 6.07015   1
  -4  -7   9 73.4040 9.76705   2
   4   7  -9 76.0366 9.29486   1
  -3  -7   9 10.2608 3.37439   2
   3   7  -9 5.54141 3.34312   1
   2  -7  -9 193.642 17.1803   1
  -2  -7   9 239.865 19.2081   2
   2   7  -9 194.553 18.8837   1
   1  -7  -9 34.7892 4.18335   1
  -1  -7   9 42.2399 6.05621   2
   1   7  -9 25.4991 5.24806   2
   1   7  -9 34.4894 5.92807   1
   0  -7  -9 87.9588 7.73162   2
   0  -7   9 85.5720 9.70757   2
   0  -7  -9 85.7441 8.71597   1
   0   7  -9 103.321 10.6690   1
   0   7   9 110.346 8.84576   1
   0   7  -9 96.7629 10.2715   2
  -1  -7  -9 40.7522 4.24827   2
  -1  -7  -9 42.5677 4.98797   1
   1  -7   9 49.1323 6.19179   2
   1   7   9 32.9139 4.36379   1
  -1   7  -9 27.2918 5.30371   2
  -2  -7  -9 12.9989 2.77127   2
   2  -7   9 13.7796 3.28827   2
  -2   7  -9 15.0823 3.86748   2
   2   7   9 11.7323 2.80075   1
   3  -7   9 218.950 18.3539   2
  -3  -7  -9 182.121 17.6371   2
   3   7   9 206.995 17.8569   1
  -3   7  -9 187.123 18.2420   2
   4  -7   9 13.8748 3.56227   2
  -4  -7  -9 16.6681 3.95642   2
  -4   7  -9 10.0343 3.65444   2
   4   7   9 7.45879 3.10005   1
   5  -7   9 11.1946 4.07078   2
  -5  -7  -9 13.7990 4.28497   2
  -5   7  -9 14.8525 4.39671   2
   5   7   9 10.6264 3.97007   1
  -6  -7  -9 55.8627 8.51658   2
   6  -7   9 50.6318 8.01030   2
   6   7   9 45.1833 8.08654   1
  -6   7  -9 52.4430 8.26767   2
  -6  -8   9 36.7323 7.40106   2
   6   8  -9 24.7111 6.48932   1
  -5  -8   9 11.8162 4.55591   2
   5   8  -9 5.38682 3.78568   1
  -4  -8   9 2.89025 3.18656   2
   4   8  -9 6.75113 3.17045   1
  -3  -8   9 68.8713 9.23584   2
   3   8  -9 72.7246 9.06523   1
   2   8  -9 111.567 12.2507   1
  -1  -8   9 89.5418 9.97285   2
   1   8  -9 100.883 10.7806   1
   1   8  -9 81.2316 9.89535   2
   0  -8   9 77.4557 8.83938   2
   0   8  -9 96.9093 9.89237   2
   0   8   9 81.3674 8.08191   1
   0   8  -9 79.8716 9.56086   1
  -1  -8  -9 11.8439 2.17590   2
   1  -8   9 13.8036 3.41465   2
  -1   8  -9 11.3873 3.48695   2
   1   8   9 6.71047 2.22888   1
  -2  -8  -9 126.480 10.4670   2
   2  -8   9 106.022 11.1420   2
  -2   8  -9 105.903 11.1990   2
   2   8   9 96.4707 10.3197   1
  -3  -8  -9 45.7443 6.62879   2
   3  -8   9 48.6238 7.11794   2
  -3   8  -9 52.1236 7.37563   2
   3   8   9 49.4495 6.42974   1
   4  -8   9 45.1009 6.73753   2
  -4  -8  -9 38.6969 6.47606   2
   4   8   9 43.4225 6.70732   1
  -4   8  -9 44.1669 6.95942   2
  -5  -8  -9 120.334 13.3044   2
   5  -8   9 115.694 13.1415   2
  -5   8  -9 168.443 14.5766   2
   5   8   9 129.813 13.9588   1
   6  -8   9 58.1218 9.30063   2
  -6  -8  -9 37.6090 7.68366   2
   6   8   9 56.7267 9.03202   1
  -6   8  -9 54.6230 8.12549   2
   6   9  -9 44.8839 8.71222   1
  -5  -9   9 13.4478 4.44021   2
   5   9  -9 24.0263 5.91874   1
  -4  -9   9 42.2674 7.23884   2
  -3  -9   9 17.7207 4.83269   2
   3   9  -9 19.3360 5.45350   1
  -2  -9   9 124.669 13.0937   2
   2   9  -9 125.791 13.6374   1
  -1  -9   9 22.6597 4.50053   2
   1   9  -9 20.5838 5.23894   1
   0  -9   9 -1.5620 1.90469   2
   0   9  -9 7.02312 3.55923   1
   0   9  -9 0.98444 2.34965   2
   0   9   9 3.24646 1.94681   1
   1  -9   9 4.59326 2.61553   2
  -1   9  -9 -0.6011 2.19876   2
   1   9   9 -0.6425 1.13365   1
   2  -9   9 37.7214 6.02420   2
   2   9   9 34.9958 5.34197   1
  -2   9  -9 37.6866 6.19732   2
   3  -9   9 55.2067 7.85039   2
  -3   9  -9 50.3532 7.69316   2
   3   9   9 58.7698 7.21734   1
   4  -9   9 10.0556 3.99969   2
   4   9   9 11.4598 3.60466   1
  -4   9  -9 10.2662 4.04242   2
  -5  -9  -9 6.19852 3.86569   2
   5  -9   9 3.35993 3.13926   2
  -5   9  -9 3.69325 3.26355   2
   5   9   9 1.26168 2.83510   1
   5  10  -9 8.56854 3.74852   1
  -4 -10   9 1.63412 3.20492   2
   4  10  -9 4.53755 3.11559   1
  -3 -10   9 7.39547 3.79467   2
   3  10  -9 11.1025 4.69009   1
  -2 -10   9 63.0368 8.93461   2
   2  10  -9 61.9414 9.31600   1
  -1 -10   9 42.8024 6.82567   2
   1  10  -9 39.3845 7.45876   1
   0 -10   9 15.3311 4.23880   2
   0  10  -9 24.2318 4.70262   2
   0  10  -9 26.9380 5.69269   1
   1 -10   9 11.8187 3.82829   2
   1  10   9 9.25797 2.70686   1
  -1  10  -9 9.87927 3.56829   2
   2 -10   9 49.2628 7.16559   2
  -2  10  -9 51.6958 7.35129   2
   3 -10   9 67.8811 8.98367   2
   3  10   9 72.5368 8.23965   1
  -3  10  -9 67.4496 8.83661   2
   4 -10   9 45.4761 7.15755   2
  -4  10  -9 32.5918 6.45014   2
   4  10   9 35.4610 6.81689   1
  -4 -11   9 75.9474 11.6334   2
   4  11  -9 74.0930 11.0726   1
  -3 -11   9 22.3994 5.59661   2
  -2 -11   9 93.9394 11.3860   2
   2  11  -9 117.443 12.8295   1
  -1 -11   9 12.5291 3.76008   2
   1  11  -9 19.0844 5.17121   1
   0 -11   9 44.2040 6.92023   2
   0  11  -9 44.1096 8.12982   1
   1 -11   9 23.4834 5.24156   2
  -1  11  -9 26.8293 5.17231   2
   2 -11   9 40.9683 6.47095   2
  -2  11  -9 40.4352 6.50221   2
   3 -11   9 39.9977 6.74708   2
  -3  11  -9 33.3630 5.86798   2
  -2 -12   9 31.5203 6.29498   2
   2  12  -9 25.3529 6.27507   1
  -1 -12   9 16.0464 4.54538   2
   1  12  -9 6.00379 3.54050   1
   0 -12   9 11.5224 3.60884   2
   0  12  -9 16.3995 5.53202   1
   1 -12   9 9.35795 3.69938   2
   2 -12   9 24.9887 5.57242   2
  -8   0  10 301.024 27.5272   2
   8   0 -10 329.399 29.4333   1
  -7   0  10 56.0139 8.21859   2
   7   0 -10 65.7862 9.36620   1
  -6   0  10 -1.8473 1.64638   2
   6   0 -10 1.50819 2.35024   1
  -5   0  10 2.58777 1.76681   2
   5   0 -10 0.87018 2.05513   1
  -4   0  10 48.1102 6.43706   2
   4   0 -10 49.2568 6.13530   1
  -4   0  10 53.1499 6.77416   2
   3   0 -10 344.035 25.9764   1
  -3   0  10 299.339 25.5878   2
   3   0 -10 330.374 26.4715   2
  -3   0  10 288.487 25.8762   2
   2   0 -10 151.724 14.5669   2
  -2   0  10 152.830 14.2546   2
  -2   0  10 177.916 14.2416   2
   2   0 -10 175.145 13.7731   1
  -1   0  10 536.556 43.8756   2
  -1   0  10 494.667 43.2414   1
   1   0 -10 586.250 44.4879   2
  -1   0  10 635.635 44.1811   2
   1   0 -10 558.446 43.1519   1
   0   0 -10 287.126 23.8478   2
   0   0  10 295.513 22.6658   1
   0   0  10 296.705 23.4023   2
   0   0  10 270.085 23.4092   2
   1   0  10 264.872 21.7550   2
   1   0  10 250.929 22.0710   2
  -1   0 -10 306.187 22.7560   2
   1   0  10 258.285 21.3430   1
   2   0  10 58.5765 6.20711   2
  -2   0 -10 63.8528 6.96925   2
   2   0  10 60.8793 6.80272   2
   3   0  10 452.088 35.8842   2
  -3   0 -10 441.062 36.9288   2
   4   0  10 228.032 20.4880   2
  -4   0 -10 259.999 22.0396   2
   5   0  10 26.1104 4.66849   2
  -5   0 -10 33.8343 6.18406   2
  -6   0 -10 59.5966 8.94384   2
  -7   0 -10 194.089 19.5410   2
   8  -1 -10 30.1319 7.11490   1
  -8  -1  10 26.0694 5.91254   2
   8   1 -10 35.0874 7.50416   1
   7  -1 -10 89.7339 11.5255   1
  -7  -1  10 99.5128 11.1696   2
   7   1 -10 105.831 12.0542   1
  -7   1  10 96.1263 10.5570   2
   6  -1 -10 1.10408 2.09485   1
  -6  -1  10 0.46335 1.56905   2
  -6   1  10 1.37343 1.96923   2
   6   1 -10 -0.4525 1.53784   1
  -5  -1  10 56.7808 7.94488   2
   5  -1 -10 63.2753 7.54585   1
  -5   1  10 56.7892 6.85065   2
  -5   1  10 67.0979 8.64107   2
   5   1 -10 55.9371 8.00233   1
  -4  -1  10 74.0854 8.11737   2
   4  -1 -10 62.8541 7.74681   1
   4   1 -10 72.5092 8.02606   1
  -4   1  10 85.6183 7.43760   2
  -4   1  10 77.9541 7.79103   2
  -3  -1  10 195.341 18.7283   2
   3  -1 -10 219.730 18.8596   2
   3  -1 -10 243.692 18.5136   1
   3   1 -10 187.406 18.9062   2
   3   1 -10 240.985 18.8867   1
  -3   1  10 218.902 18.0068   2
   2  -1 -10 139.348 11.5753   1
  -2  -1  10 132.651 12.3862   1
  -2  -1  10 141.983 12.8002   2
   2  -1 -10 163.680 13.1840   2
  -2  -1  10 141.436 12.6037   2
   2  -1 -10 140.851 12.6508   2
   2   1 -10 127.790 12.8969   2
  -2   1  10 132.825 12.0257   2
   2   1 -10 157.063 12.3106   1
  -2   1  10 141.129 11.9249   2
   1  -1 -10 62.5858 6.52687   2
  -1  -1  10 60.6804 6.59980   2
  -1  -1  10 62.5543 6.67498   2
   1  -1 -10 63.7880 6.30014   2
  -1  -1  10 57.2870 5.97429   1
  -1   1  10 71.3452 6.13282   2
   1   1 -10 62.7248 6.80949   2
   1   1 -10 66.3386 5.98123   1
  -1   1  10 64.1415 5.92894   2
   0  -1 -10 662.234 51.6398   2
   0  -1  10 634.810 51.7061   2
   0  -1 -10 673.205 51.3419   2
   0  -1  10 654.124 51.0268   1
   0  -1  10 644.053 51.4924   2
   0   1 -10 644.329 51.9770   2
   0   1  10 651.778 51.1150   2
   0   1  10 678.169 51.0467   2
   1  -1  10 12.3841 2.38143   1
   1  -1  10 12.4781 2.68107   2
  -1  -1 -10 15.5274 3.11115   2
   1  -1  10 11.5655 2.71143   2
   1   1  10 14.0878 2.61856   2
   1   1  10 17.6182 2.57546   2
   1   1  10 15.4514 1.88180   1
  -1   1 -10 21.0463 3.77168   2
   2  -1  10 2.15098 1.38197   1
  -2  -1 -10 2.08701 1.76539   2
   2  -1  10 0.70154 1.49421   2
   2   1  10 0.07003 1.10229   2
  -2   1 -10 -0.5638 1.05788   2
   2   1  10 0.87035 1.46075   2
   3  -1  10 107.411 12.0906   2
  -3  -1 -10 132.270 13.1959   2
  -3   1 -10 162.331 13.6448   2
   3   1  10 152.164 12.2528   2
  -4  -1 -10 54.1087 8.27679   2
   4  -1  10 64.4156 7.32202   2
   4   1  10 64.2899 6.97073   2
  -4   1 -10 61.3720 8.44540   2
   5  -1  10 31.9862 5.27412   2
  -5  -1 -10 34.8327 6.19579   2
  -5   1 -10 45.4441 6.99833   2
   5   1  10 37.7121 5.46310   2
  -6  -1 -10 0.64470 2.02006   2
   6   1  10 0.96495 1.81072   1
  -6   1 -10 4.80850 3.33159   2
  -7  -1 -10 22.5481 6.10181   2
  -7   1 -10 15.2512 5.03618   2
   7   1  10 22.1456 5.81941   1
   8  -2 -10 73.2864 11.1006   1
   8   2 -10 71.9397 11.2814   1
   7  -2 -10 37.4204 6.96373   1
  -7  -2  10 26.2654 5.87650   2
   7   2 -10 34.2689 6.98169   1
  -6  -2  10 5.46975 2.93129   2
   6  -2 -10 6.44023 3.17878   1
   6   2 -10 9.05319 3.62793   1
  -6   2  10 10.9858 2.82036   2
   5  -2 -10 70.5724 8.34180   1
  -5  -2  10 61.8153 8.79426   2
   5   2 -10 79.2953 8.71536   1
  -4  -2  10 217.867 20.0663   2
   4  -2 -10 224.368 19.6948   1
   4   2 -10 239.543 20.3306   1
  -4   2  10 229.686 18.8334   2
   3  -2 -10 139.090 11.4940   1
  -3  -2  10 127.997 12.4238   2
   3  -2 -10 131.315 11.8311   2
  -3  -2  10 111.068 12.0481   1
   3   2 -10 134.201 12.6558   2
   3   2 -10 140.996 12.2762   1
  -3   2  10 123.984 10.7726   2
   2  -2 -10 58.2704 5.73854   2
   2  -2 -10 59.6447 5.67484   2
  -2  -2  10 57.2781 6.16833   2
  -2  -2  10 48.7567 5.82284   1
   2  -2 -10 56.3286 4.65031   1
  -2   2  10 56.0639 4.45088   2
   2   2 -10 50.2158 6.80855   2
   2   2 -10 55.8227 5.76741   1
  -2   2  10 42.4347 4.29842   2
  -1  -2  10 185.996 16.5282   2
   1  -2 -10 213.086 15.9225   2
  -1  -2  10 183.011 16.1308   1
   1  -2 -10 192.537 16.0242   2
   1   2 -10 192.142 16.0497   1
   1   2 -10 174.382 16.6436   2
   0  -2  10 294.062 23.1233   2
   0  -2 -10 284.473 22.7315   2
   0  -2 -10 292.214 22.4681   2
   0  -2  10 295.357 22.7618   1
   0   2  10 268.435 21.6832   2
   0   2  10 256.521 21.6939   2
   0   2 -10 265.667 23.3832   2
  -1  -2 -10 176.856 14.8198   2
   1  -2  10 183.267 14.6653   1
   1  -2  10 171.368 14.7301   2
  -1   2 -10 174.167 15.3502   2
   1   2  10 153.327 13.8896   2
   1   2  10 165.038 13.5314   1
   2  -2  10 161.585 14.4634   2
   2  -2  10 171.580 14.5593   1
  -2  -2 -10 164.193 14.8431   2
  -2   2 -10 153.505 14.8933   2
   2   2  10 162.727 13.5924   2
   2   2  10 154.410 14.0284   2
   2   2  10 175.115 14.2594   1
   3  -2  10 85.8948 9.37317   2
  -3  -2 -10 102.658 10.4352   2
   3   2  10 91.2234 9.73848   1
  -3   2 -10 99.2111 10.2908   2
   3   2  10 99.2015 9.58770   2
   3   2  10 108.195 9.07380   2
  -4  -2 -10 290.778 25.0941   2
   4  -2  10 292.324 24.2586   2
   4   2  10 247.394 24.4551   1
   4   2  10 286.416 23.4410   2
  -4   2 -10 312.177 25.3667   2
   5  -2  10 64.4303 8.19700   2
  -5  -2 -10 68.3660 9.31521   2
   5   2  10 70.7082 8.72711   1
   5   2  10 60.2223 7.19368   2
  -5   2 -10 60.8677 9.02898   2
  -6  -2 -10 29.3238 6.01504   2
   6   2  10 20.4825 5.38985   1
  -6   2 -10 34.9461 6.47726   2
  -7  -2 -10 55.6718 9.31025   2
   7   2  10 56.6423 9.45087   1
  -7   2 -10 53.6823 9.05087   2
   8  -3 -10 6.00299 4.06329   1
  -8  -3  10 5.60706 3.92988   2
   8   3 -10 7.71627 4.28982   1
   7  -3 -10 152.743 16.3182   1
  -7  -3  10 159.927 16.3202   2
   7   3 -10 159.589 16.8084   1
  -6  -3  10 12.3962 3.87184   2
   6  -3 -10 14.5338 4.15403   1
   6   3 -10 19.0771 4.87131   1
   5  -3 -10 1.35369 2.03951   1
  -5  -3  10 1.27706 1.79796   2
   5   3 -10 1.37383 2.46213   1
   4  -3 -10 44.4476 5.58337   1
  -4  -3  10 39.8955 6.50033   2
   4   3 -10 47.9710 6.69300   1
   3  -3 -10 25.4901 4.26189   2
   3  -3 -10 19.5760 3.45955   2
   3  -3 -10 21.5808 3.40903   1
  -3  -3  10 28.0314 4.86048   2
   3   3 -10 32.0322 4.74811   1
   2  -3 -10 57.9710 5.34220   2
   2  -3 -10 46.4625 5.23848   2
   2  -3 -10 45.8606 4.34351   1
   2  -3 -10 50.4077 4.28602   1
  -2  -3  10 48.9562 5.99229   1
  -2  -3  10 50.6880 6.62555   2
   2   3 -10 55.6296 5.96920   1
   2   3 -10 45.7181 6.58545   2
   1  -3 -10 55.0195 5.47280   2
  -1  -3  10 49.3682 6.03200   1
  -1  -3  10 70.4601 6.96763   2
   1  -3 -10 56.1493 5.65404   2
   1   3 -10 57.4656 6.91893   2
   1   3 -10 65.3719 6.42494   1
   0  -3 -10 98.1447 9.92575   2
   0  -3 -10 113.448 9.82806   2
   0  -3  10 114.617 10.6122   1
   0  -3  10 100.572 10.6618   2
   0   3 -10 128.404 11.3272   2
   0   3 -10 138.992 10.9635   1
  -1  -3 -10 274.084 24.6987   2
   1  -3  10 298.733 25.0792   2
   1  -3  10 322.616 25.1880   1
   1   3  10 311.690 23.5954   1
  -1   3 -10 302.920 25.5787   2
  -2  -3 -10 15.8258 3.39744   2
   2  -3  10 15.3522 3.33024   2
  -2   3 -10 12.6259 3.45244   2
   2   3  10 14.2969 2.27284   2
   2   3  10 19.6470 2.25803   2
   2   3  10 15.5749 2.70299   1
  -3  -3 -10 125.800 12.3499   2
   3  -3  10 100.104 11.3887   2
  -3   3 -10 123.982 12.5938   2
   3   3  10 134.957 10.7952   2
   3   3  10 124.884 11.2824   2
   3   3  10 133.251 12.0476   1
   4  -3  10 52.3492 6.95014   2
  -4  -3 -10 55.8098 7.85210   2
  -4   3 -10 46.0473 7.44458   2
   4   3  10 56.0147 5.99984   2
   4   3  10 49.7650 7.29636   1
  -5  -3 -10 47.9187 8.10524   2
   5  -3  10 64.4822 7.42625   2
   5   3  10 60.2326 6.64131   2
  -5   3 -10 56.4669 8.45827   2
   5   3  10 56.9944 8.36157   1
  -6  -3 -10 13.9695 4.13718   2
   6  -3  10 9.28752 3.61510   2
  -6   3 -10 2.34759 2.48056   2
   6   3  10 2.48224 2.84575   1
  -7  -3 -10 4.12972 3.73120   2
  -7   3 -10 6.63893 3.99658   2
   7   3  10 2.86564 2.87874   1
   7  -4 -10 22.1675 5.62720   1
  -7  -4  10 21.1322 5.69650   2
   7   4 -10 26.5215 6.20784   1
  -6  -4  10 31.4160 6.22922   2
   6  -4 -10 37.4394 6.52249   1
   6   4 -10 43.6482 7.22735   1
  -5  -4  10 130.593 13.8407   2
   5  -4 -10 124.595 13.3629   1
   5   4 -10 162.576 14.7237   1
  -4  -4  10 153.005 15.3085   2
   4   4 -10 162.343 15.4014   1
   3  -4 -10 106.016 10.4952   1
   3  -4 -10 118.592 11.0715   2
  -3  -4  10 135.423 12.5801   2
   3   4 -10 157.472 12.7499   1
   2  -4 -10 103.305 8.11057   1
  -2  -4  10 102.645 10.0624   2
   2  -4 -10 112.606 8.82458   2
   2  -4 -10 87.5133 8.20324   1
   2  -4 -10 97.7244 8.69167   2
   2   4 -10 89.3338 9.96327   2
   2   4 -10 90.9314 9.77250   1
   1  -4 -10 169.217 13.5461   2
   1  -4 -10 177.728 13.4519   2
  -1  -4  10 158.057 14.8294   2
   1   4 -10 130.637 14.3275   1
   1   4 -10 187.587 15.5702   2
   0  -4 -10 289.705 21.8799   2
   0  -4 -10 270.671 22.1149   2
   0  -4  10 318.253 23.5069   2
   0   4 -10 250.000 23.3997   2
   0   4 -10 246.814 22.9870   1
  -1  -4 -10 7.16472 2.18850   2
   1  -4  10 14.0596 2.93279   2
  -1   4 -10 10.4442 3.24990   2
   1   4  10 8.56777 1.40491   1
   2  -4  10 450.696 35.5658   2
  -2  -4 -10 418.418 35.3629   2
   2   4  10 413.273 34.5725   1
  -2   4 -10 475.113 36.3259   2
   3  -4  10 96.3415 9.55884   2
  -3  -4 -10 91.4233 9.63055   2
   3   4  10 88.2908 7.69511   2
  -3   4 -10 80.0834 9.78650   2
   3   4  10 89.6261 9.15858   1
   4  -4  10 149.278 13.9032   2
  -4  -4 -10 136.433 14.0988   2
  -4   4 -10 143.005 14.1698   2
   4   4  10 138.729 13.9049   1
   4   4  10 142.937 12.2541   2
  -5  -4 -10 18.0208 4.59124   2
   5  -4  10 19.2761 4.39312   2
  -5   4 -10 19.5136 4.79793   2
   5   4  10 18.5847 4.78022   1
   5   4  10 18.5376 3.25001   2
  -6  -4 -10 68.5898 9.79012   2
   6  -4  10 67.4799 8.61444   2
  -6   4 -10 54.2163 9.06355   2
   6   4  10 60.0771 9.26263   1
  -7  -4 -10 43.7995 8.14116   2
  -7   4 -10 42.9515 7.80598   2
   7   4  10 43.8345 8.25177   1
   7  -5 -10 114.039 13.8359   1
  -7  -5  10 123.114 13.9723   2
   7   5 -10 150.345 15.2659   1
  -6  -5  10 7.24084 4.06395   2
   6   5 -10 15.5291 4.42899   1
  -5  -5  10 111.779 12.8196   2
   5   5 -10 124.902 12.8679   1
  -4  -5  10 166.265 17.2489   2
   4   5 -10 204.279 17.9415   1
  -3  -5  10 52.7270 7.95692   2
   3  -5 -10 66.2866 6.57196   2
   3  -5 -10 65.5568 6.35737   1
   3   5 -10 67.0076 8.08244   1
   2  -5 -10 119.083 10.0630   2
   2  -5 -10 124.801 10.1575   2
  -2  -5  10 106.769 11.5332   2
   2  -5 -10 118.161 9.89587   1
   2   5 -10 123.059 11.7410   1
   2   5 -10 112.482 11.9915   2
   1  -5 -10 56.7486 4.99553   1
   1  -5 -10 55.7585 5.24449   2
   1  -5 -10 57.4263 5.19791   2
  -1  -5  10 60.0230 7.09677   2
   1   5 -10 72.4568 7.78146   2
   1   5 -10 65.9588 7.23799   1
   0  -5  10 61.3995 7.02380   2
   0  -5 -10 54.4846 5.50524   2
   0  -5 -10 56.1460 5.27247   2
   0   5 -10 78.3770 7.95031   2
   0   5 -10 60.9840 7.12216   1
   1  -5  10 125.630 13.1356   2
  -1  -5 -10 142.483 12.6089   2
   1   5  10 152.715 11.9398   1
  -1   5 -10 147.872 13.7876   2
  -2  -5 -10 188.380 15.8886   2
   2  -5  10 149.905 15.6729   2
   2   5  10 185.720 15.1693   1
  -2   5 -10 190.647 16.8394   2
   3  -5  10 89.5741 10.0492   2
  -3  -5 -10 90.5575 9.99881   2
   3   5  10 108.165 9.95380   1
  -3   5 -10 97.7889 10.4507   2
   4  -5  10 4.36019 2.73269   2
  -4  -5 -10 5.58308 2.72210   2
  -4   5 -10 4.63440 3.06186   2
   4   5  10 6.33458 2.67216   1
   4   5  10 1.61944 1.00689   2
   5  -5  10 47.2426 7.36304   2
  -5  -5 -10 52.4414 8.06171   2
  -5   5 -10 57.7835 8.19524   2
   5   5  10 57.9747 8.35479   1
   5   5  10 48.4106 5.62627   2
   6  -5  10 11.2390 3.43708   2
  -6  -5 -10 12.2536 4.22453   2
   6   5  10 4.50534 2.65694   1
  -6   5 -10 3.98611 3.52323   2
  -7  -5 -10 21.0549 5.80061   2
   7   5  10 27.4138 6.50221   1
  -7  -6  10 5.08995 3.73033   2
   7   6 -10 8.26386 4.34860   1
  -6  -6  10 24.2341 5.76545   2
   6   6 -10 35.8236 6.65191   1
  -5  -6  10 112.877 12.8907   2
   5   6 -10 127.828 13.2568   1
  -4  -6  10 27.2659 5.67233   2
   4   6 -10 28.8852 5.85217   1
  -3  -6  10 122.436 12.5049   2
   3   6 -10 121.405 12.5008   1
   2  -6 -10 77.0577 7.01202   2
   2  -6 -10 81.8734 7.34879   1
   2  -6 -10 84.8998 7.02705   2
  -2  -6  10 81.6838 9.22515   2
   2   6 -10 76.1245 9.81769   2
   2   6 -10 77.9824 9.24063   1
   1  -6 -10 72.3416 6.43500   1
   1  -6 -10 70.7543 5.99615   2
  -1  -6  10 74.4981 8.35502   2
   1  -6 -10 69.9906 5.92493   2
   1   6 -10 70.6676 8.28842   2
   1   6 -10 67.9860 8.06112   1
   0  -6  10 152.460 13.9133   2
   0  -6 -10 143.095 11.8087   2
   0  -6 -10 136.551 12.0547   2
   0  -6 -10 138.066 12.2835   1
   0   6 -10 185.176 14.7781   1
   0   6 -10 155.778 14.3789   2
   1  -6  10 23.3903 4.47818   2
  -1  -6 -10 25.9443 3.62046   2
  -1   6 -10 26.9299 5.03386   2
   1   6  10 21.6521 3.13674   1
   2  -6  10 683.091 50.3689   2
  -2  -6 -10 635.383 49.6262   2
   2   6  10 603.004 49.0755   1
  -2   6 -10 577.585 50.3864   2
   3  -6  10 75.1406 8.77280   2
  -3  -6 -10 84.2837 9.05387   2
  -3   6 -10 80.4501 9.58511   2
   3   6  10 88.1766 8.75886   1
   4  -6  10 99.9390 10.4912   2
  -4  -6 -10 91.7411 10.0675   2
  -4   6 -10 85.8289 10.4874   2
   4   6  10 92.7557 10.0429   1
  -5  -6 -10 49.3998 7.89746   2
   5  -6  10 45.7618 7.57762   2
   5   6  10 64.4874 8.91609   1
  -5   6 -10 65.2766 9.00597   2
  -6  -6 -10 -0.4825 1.93504   2
   6  -6  10 0.06603 2.01787   2
   6   6  10 -0.1477 2.68049   1
  -6   6 -10 0.69631 3.01751   2
  -6  -7  10 2.65106 3.10871   2
   6   7 -10 7.16253 3.44095   1
  -5  -7  10 52.0793 8.45255   2
   5   7 -10 65.3389 9.42300   1
  -4  -7  10 35.6173 6.79716   2
   4   7 -10 71.2550 9.24525   1
  -3  -7  10 109.964 11.1348   2
   3   7 -10 83.1013 10.5799   1
  -2  -7  10 215.778 22.9691   2
   2   7 -10 321.346 24.3761   1
  -1  -7  10 19.5212 4.22419   2
   1   7 -10 27.6990 5.03374   2
   1   7 -10 27.1110 5.14619   1
   0  -7  10 80.2702 9.03113   2
   0  -7 -10 78.1167 6.92342   2
   0   7 -10 88.4655 9.61094   1
   0   7 -10 75.4921 9.30996   2
  -1  -7 -10 239.958 20.8908   2
   1  -7  10 247.885 22.1551   2
  -1   7 -10 259.806 22.6391   2
   1   7  10 275.313 21.1254   1
  -2  -7 -10 7.83810 2.40699   2
   2  -7  10 6.25355 2.46706   2
  -2   7 -10 8.55469 3.24069   2
   2   7  10 7.70963 2.26028   1
   3  -7  10 146.408 15.1944   2
  -3  -7 -10 157.303 15.1338   2
  -3   7 -10 168.201 16.0347   2
   3   7  10 183.812 15.2379   1
  -4  -7 -10 4.11381 2.36923   2
   4  -7  10 1.26556 2.57347   2
  -4   7 -10 6.03678 2.87440   2
   4   7  10 5.77036 2.54362   1
   5  -7  10 68.7278 9.36294   2
  -5  -7 -10 76.2276 9.86822   2
   5   7  10 58.3788 8.82218   1
  -5   7 -10 72.5363 9.44321   2
   6  -7  10 55.8172 8.19645   2
  -6  -7 -10 45.0133 8.09051   2
   6   7  10 57.5392 8.90278   1
  -6   7 -10 47.9148 8.09590   2
  -6  -8  10 18.9153 5.96978   2
   6   8 -10 27.4502 6.53300   1
  -5  -8  10 52.5241 8.88631   2
   5   8 -10 60.1039 9.52237   1
  -4  -8  10 52.4281 8.84343   2
   4   8 -10 80.6083 9.45245   1
  -3  -8  10 88.7522 11.0147   2
   3   8 -10 120.715 12.0829   1
  -2  -8  10 136.928 13.9335   2
  -1  -8  10 70.8251 8.98804   2
   1   8 -10 83.4196 9.80948   2
   1   8 -10 101.066 10.4329   1
   0  -8  10 13.7975 3.72430   2
   0   8 -10 15.9193 3.90037   2
   0   8 -10 14.7683 4.37121   1
   1  -8  10 134.333 13.1608   2
   1   8  10 136.347 11.9390   1
  -1   8 -10 124.978 13.3250   2
   2  -8  10 73.7005 8.23695   2
   2   8  10 66.5706 7.33420   1
  -2   8 -10 73.3327 8.51373   2
   3  -8  10 13.9429 3.69856   2
  -3  -8 -10 14.4812 3.45929   2
  -3   8 -10 16.3186 4.04218   2
   3   8  10 21.1757 3.95574   1
   4  -8  10 17.8054 4.52082   2
  -4  -8 -10 11.4722 3.43474   2
   4   8  10 14.2615 3.86332   1
  -4   8 -10 4.98519 3.50535   2
   5  -8  10 8.71555 3.90257   2
  -5  -8 -10 12.3101 3.78281   2
   5   8  10 10.2917 3.71111   1
  -5   8 -10 13.6870 4.34689   2
  -5  -9  10 23.6755 5.97342   2
   5   9 -10 23.7689 6.13876   1
  -4  -9  10 35.1320 6.67917   2
   4   9 -10 47.2760 8.34020   1
  -3  -9  10 59.1994 9.34574   2
   3   9 -10 80.1365 10.6648   1
  -2  -9  10 143.185 15.6462   2
   2   9 -10 177.383 16.7716   1
  -1  -9  10 43.8899 7.19732   2
   1   9 -10 59.4086 8.58790   1
   0  -9  10 132.298 12.4722   2
   0   9 -10 115.861 12.1168   2
   0   9 -10 106.258 12.3710   1
   1  -9  10 147.794 15.0896   2
  -1   9 -10 171.068 15.7416   2
   2  -9  10 -1.1442 1.45061   2
  -2   9 -10 4.05300 3.00398   2
   3  -9  10 111.490 12.1471   2
  -3   9 -10 129.304 12.9731   2
   4  -9  10 37.0212 6.66649   2
  -4   9 -10 32.5326 6.31260   2
   5  -9  10 127.871 14.3160   2
  -5   9 -10 105.985 12.7358   2
  -4 -10  10 34.6742 6.91781   2
   4  10 -10 37.2013 7.19903   1
  -3 -10  10 39.8372 7.14216   2
  -2 -10  10 7.73670 3.80020   2
   2  10 -10 9.45674 4.46659   1
  -1 -10  10 56.5624 8.49479   2
   1  10 -10 71.8740 9.97978   1
   0 -10  10 6.47870 3.11743   2
   0  10 -10 4.25265 3.66094   1
   0  10 -10 4.06931 2.93723   2
   1 -10  10 37.6987 6.50519   2
  -1  10 -10 42.5180 6.63924   2
   2 -10  10 9.03549 3.09908   2
  -2  10 -10 8.21638 3.08040   2
   3 -10  10 7.75162 3.10202   2
  -3  10 -10 8.24141 3.67875   2
   4 -10  10 5.13934 3.42175   2
  -4  10 -10 5.69788 2.84053   2
  -3 -11  10 1.06560 2.26784   2
   3  11 -10 -0.1559 2.29454   1
  -2 -11  10 70.4085 10.1065   2
   2  11 -10 96.1055 11.6246   1
  -1 -11  10 23.0639 5.34198   2
   1  11 -10 26.3185 6.09725   1
   0 -11  10 63.3713 8.71600   2
   0  11 -10 52.6135 9.16835   1
   1 -11  10 53.0775 7.87477   2
  -1  11 -10 65.4822 8.55669   2
   2 -11  10 12.1819 3.63906   2
  -2  11 -10 12.4992 4.09438   2
   3 -11  10 30.6677 6.30118   2
  -3  11 -10 38.0785 6.49843   2
  -1 -12  10 9.10747 3.50909   2
   1  12 -10 18.8974 5.84744   1
   0 -12  10 26.5073 5.68159   2
   0  12 -10 25.4866 6.13666   1
   1 -12  10 2.32062 2.25167   2
   8   0 -11 55.0027 9.39977   1
  -7   0  11 95.4024 10.6758   2
   7   0 -11 96.9979 11.5591   1
  -6   0  11 9.45211 3.16136   2
   6   0 -11 9.88521 3.75510   1
   5   0 -11 4.55082 2.47152   1
  -5   0  11 3.93259 2.39662   2
   4   0 -11 4.74678 2.15486   1
  -4   0  11 4.86962 2.24335   2
  -3   0  11 19.8496 3.63317   2
   3   0 -11 24.2746 3.66693   1
   3   0 -11 18.4672 3.94964   2
  -3   0  11 22.5936 3.54261   2
  -2   0  11 33.5520 4.98253   2
   2   0 -11 40.7468 5.62147   2
   2   0 -11 45.3142 4.30942   1
  -2   0  11 43.5862 4.88435   2
   1   0 -11 68.0674 7.35365   2
  -1   0  11 69.3787 6.86269   2
  -1   0  11 68.7292 6.14537   1
  -1   0  11 71.1469 6.96825   2
   0   0 -11 50.6048 5.62752   2
   0   0  11 41.2267 4.97625   2
   0   0  11 44.1847 4.94605   2
   0   0  11 42.6982 4.08815   1
   1   0  11 416.214 35.5691   2
   1   0  11 470.569 35.3566   2
  -1   0 -11 441.524 36.0575   2
  -2   0 -11 18.4726 3.83566   2
   2   0  11 17.3129 3.03938   2
   2   0  11 13.8051 2.63972   1
  -3   0 -11 181.508 16.9598   2
   3   0  11 181.199 15.7783   2
   4   0  11 21.8950 3.98008   2
  -4   0 -11 22.2190 4.65793   2
  -5   0 -11 8.22409 3.08287   2
   5   0  11 4.66400 2.03980   2
  -6   0 -11 6.85974 3.74451   2
   6   0  11 2.28958 2.39785   2
  -7   0 -11 1.56934 3.68907   2
  -8  -1  11 13.3722 4.71447   2
   8  -1 -11 28.1641 6.66627   1
   8   1 -11 19.5768 5.78404   1
  -7  -1  11 216.234 22.4892   2
   7  -1 -11 277.620 24.0119   1
   7   1 -11 267.085 23.8036   1
   6  -1 -11 28.9903 5.59277   1
  -6  -1  11 22.6313 4.96767   2
  -6   1  11 24.5562 4.49858   2
   6   1 -11 26.2782 5.56876   1
  -5  -1  11 16.3852 3.81987   2
   5  -1 -11 8.73381 2.98274   1
   5   1 -11 6.35932 2.73214   1
  -5   1  11 3.68959 2.30046   2
  -4  -1  11 285.674 26.7723   2
   4  -1 -11 334.239 26.7171   1
  -4   1  11 294.113 26.1730   2
   4   1 -11 362.915 27.2266   1
  -3  -1  11 63.5504 8.04699   2
   3  -1 -11 65.9357 7.95990   2
   3  -1 -11 75.5290 7.35560   1
  -3   1  11 82.0447 7.30533   2
   3   1 -11 94.8686 8.15601   1
   3   1 -11 81.3269 8.48589   2
  -3   1  11 78.6929 7.71693   2
   2  -1 -11 344.352 25.8036   1
  -2  -1  11 315.565 27.0930   2
   2  -1 -11 342.483 27.2610   2
  -2  -1  11 283.402 26.6301   1
  -2  -1  11 336.474 27.0912   2
  -2   1  11 334.903 26.5289   2
   2   1 -11 330.569 27.6213   2
   2   1 -11 348.909 26.5773   1
   1  -1 -11 121.523 10.6651   2
  -1  -1  11 114.078 10.6137   2
  -1  -1  11 113.554 9.95905   1
  -1  -1  11 111.616 10.5591   2
  -1   1  11 116.514 9.92863   2
   1   1 -11 113.842 9.82350   1
   1   1 -11 113.040 10.8501   2
  -1   1  11 107.504 9.80753   2
   0  -1 -11 746.412 60.8631   2
   0  -1  11 774.362 60.7788   2
   0  -1  11 764.955 60.1686   1
   0  -1  11 881.119 61.2728   2
   0   1 -11 726.747 61.1855   2
   0   1  11 767.446 60.2118   2
   1  -1  11 252.227 20.3248   2
   1  -1  11 267.674 20.0049   1
  -1  -1 -11 235.980 20.5961   2
   1   1  11 214.056 19.9991   2
  -1   1 -11 290.105 21.4026   2
   1   1  11 228.141 19.1747   1
   1   1  11 235.398 19.7586   2
   2  -1  11 239.243 19.0764   2
  -2  -1 -11 223.766 19.6688   2
   2  -1  11 238.062 18.9426   1
   2   1  11 213.680 19.0017   2
  -2   1 -11 211.033 19.7031   2
   2   1  11 216.507 18.5142   2
  -3  -1 -11 267.452 23.3196   2
   3  -1  11 274.276 22.3942   2
   3   1  11 257.198 21.9612   2
  -3   1 -11 268.118 23.5048   2
   4  -1  11 6.12515 2.48862   2
  -4  -1 -11 5.77861 3.12699   2
   4   1  11 4.66536 1.92381   2
  -4   1 -11 7.39122 3.27127   2
  -5  -1 -11 145.251 15.0377   2
   5  -1  11 145.575 13.6993   2
   5   1  11 134.093 13.3368   2
  -5   1 -11 161.119 15.1362   2
   6  -1  11 11.3923 3.70998   2
  -6  -1 -11 10.7075 4.30627   2
   6   1  11 7.06343 3.48312   1
   6   1  11 9.91306 3.14556   2
  -6   1 -11 6.18116 4.08655   2
  -7  -1 -11 58.9472 9.46253   2
   7  -1  11 61.4232 8.45623   2
  -7   1 -11 60.8911 9.68014   2
   7   1  11 62.2630 9.77453   1
  -7  -2  11 50.7028 7.94504   2
   7  -2 -11 42.2557 7.55226   1
   7   2 -11 40.2908 7.39248   1
  -6  -2  11 45.7892 7.35646   2
   6  -2 -11 56.6599 8.17921   1
   6   2 -11 54.7306 8.28621   1
  -5  -2  11 12.2556 3.68132   2
   5  -2 -11 13.5485 3.54427   1
   5   2 -11 12.9787 3.44212   1
  -5   2  11 9.25495 2.44364   2
  -4  -2  11 158.212 14.9616   2
   4  -2 -11 168.671 14.2855   1
   4   2 -11 156.379 14.6388   1
  -4   2  11 147.654 13.2482   2
   3  -2 -11 3.94643 1.37986   1
  -3  -2  11 3.58502 2.04888   1
   3  -2 -11 3.86722 1.99140   2
  -3  -2  11 3.61431 2.39680   2
   3   2 -11 15.7250 3.08333   1
   3   2 -11 11.2151 3.11382   2
  -3   2  11 6.76283 1.36873   2
   2  -2 -11 62.6499 5.14473   1
  -2  -2  11 54.1335 6.60361   1
   2  -2 -11 58.1882 6.54407   2
  -2  -2  11 59.2072 6.90691   2
   2   2 -11 67.6755 7.60000   2
  -2   2  11 67.7551 5.21162   2
   2   2 -11 72.4755 6.73376   1
   1  -2 -11 41.5278 4.77897   2
  -1  -2  11 45.1142 5.80165   2
  -1  -2  11 37.7831 4.67365   1
   1  -2 -11 40.1551 4.48410   2
   1   2 -11 45.9141 4.83568   1
   1   2 -11 35.5865 5.61646   2
   0  -2 -11 60.0817 6.13065   2
   0  -2  11 54.6448 5.80461   1
   0  -2 -11 54.6237 5.72651   2
   0  -2  11 52.6758 6.28086   2
   0   2  11 57.4736 4.98117   2
   0   2  11 56.5052 4.96580   2
   0   2 -11 55.7061 6.53123   2
  -1  -2 -11 64.4017 6.52963   2
   1  -2  11 73.9627 6.86531   2
   1  -2  11 78.8847 6.63088   1
  -1   2 -11 62.9845 6.98279   2
   1   2  11 54.2248 4.91372   1
   1   2  11 56.0209 5.01633   1
   1   2  11 55.2644 5.61628   2
  -2  -2 -11 47.5920 6.93452   2
   2  -2  11 56.0594 6.31616   2
   2  -2  11 55.8073 6.40830   1
   2   2  11 65.1266 5.73973   2
   2   2  11 54.6570 6.00608   1
   2   2  11 58.7904 6.19914   2
  -2   2 -11 64.6980 7.17704   2
   3  -2  11 32.0316 4.86194   2
  -3  -2 -11 29.1608 5.50560   2
   3   2  11 49.2698 4.63995   2
   3   2  11 33.1404 5.21454   1
  -3   2 -11 35.8217 5.76020   2
   3   2  11 29.1845 4.73970   2
   4  -2  11 135.043 13.1034   2
  -4  -2 -11 144.359 13.9550   2
   4   2  11 136.212 12.3766   2
   4   2  11 133.286 13.5045   1
  -4   2 -11 141.251 14.0829   2
   5  -2  11 8.99455 3.15018   2
  -5  -2 -11 11.0614 4.05858   2
   5   2  11 5.87920 2.45007   2
  -5   2 -11 9.75235 3.94334   2
   5   2  11 3.77486 3.03625   1
  -6  -2 -11 20.2804 5.46702   2
   6  -2  11 17.1284 4.40356   2
   6   2  11 27.1896 5.68429   1
  -6   2 -11 18.7008 5.16756   2
   6   2  11 12.5489 3.51542   2
   7  -2  11 17.4207 4.68932   2
  -7  -2 -11 32.4681 6.91548   2
   7   2  11 25.9804 4.85810   2
  -7   2 -11 31.6828 6.88133   2
   7   2  11 13.3880 5.16468   1
  -7  -3  11 70.5955 10.2347   2
   7  -3 -11 77.7845 9.99272   1
   7   3 -11 81.5880 10.1681   1
  -6  -3  11 12.3411 4.10568   2
   6  -3 -11 19.0702 4.56621   1
   6   3 -11 24.4556 5.45207   1
   5  -3 -11 110.044 11.7100   1
  -5  -3  11 115.143 12.4364   2
   5   3 -11 130.794 12.7556   1
  -4  -3  11 377.543 34.4965   2
   4   3 -11 448.103 34.8156   1
   3  -3 -11 31.7810 4.49040   2
   3  -3 -11 26.5630 3.55664   1
  -3  -3  11 37.3954 5.64506   2
   3   3 -11 34.4387 5.62184   2
   3   3 -11 35.0731 5.10175   1
  -2  -3  11 169.916 16.7152   2
   2  -3 -11 198.623 15.9973   2
  -2  -3  11 189.673 16.8202   1
   2  -3 -11 195.723 16.1236   2
   2   3 -11 190.648 16.5622   1
   2   3 -11 190.677 17.2714   2
  -1  -3  11 61.2540 6.77753   1
  -1  -3  11 59.4156 7.09839   2
   1  -3 -11 63.3725 6.02594   2
   1  -3 -11 60.8729 6.26531   2
   1   3 -11 75.3661 7.83087   2
   1   3 -11 61.8056 6.65151   1
   0  -3  11 910.815 66.1000   1
   0  -3  11 778.272 66.0057   2
   0  -3 -11 814.218 65.1772   2
   0  -3 -11 899.677 65.6547   2
   0   3 -11 794.949 66.5528   2
   1  -3  11 123.347 12.0301   1
  -1  -3 -11 127.380 11.9555   2
   1  -3  11 126.033 12.1822   2
  -1   3 -11 151.744 13.1653   2
   1   3  11 135.622 10.3174   1
   2  -3  11 191.087 16.3339   2
  -2  -3 -11 188.248 16.5898   2
   2   3  11 173.518 15.1182   2
   2   3  11 177.947 15.4783   1
   2   3  11 189.555 14.9174   2
  -2   3 -11 202.308 17.3087   2
  -3  -3 -11 471.991 40.5706   2
   3  -3  11 498.239 40.0997   2
  -3   3 -11 553.646 41.3591   2
   3   3  11 468.825 39.9417   1
  -4  -3 -11 1.04242 2.26543   2
   4  -3  11 1.68229 1.78187   2
   4   3  11 5.99897 2.54181   1
   4   3  11 3.21818 1.86584   2
  -4   3 -11 2.08242 2.58175   2
  -5  -3 -11 193.734 16.9033   2
   5  -3  11 171.662 15.5427   2
   5   3  11 147.414 15.7237   1
  -5   3 -11 152.377 16.0703   2
   5   3  11 152.273 14.2364   2
   6  -3  11 8.15129 3.52742   2
  -6  -3 -11 6.20429 3.79681   2
   6   3  11 2.90213 2.73374   1
   6   3  11 4.31615 2.21363   2
  -6   3 -11 3.51083 3.01535   2
   7  -3  11 81.7046 10.3073   2
  -7  -3 -11 89.8876 11.9134   2
  -7   3 -11 89.2358 12.7773   2
   7   3  11 76.5530 8.82893   2
   7   3  11 61.2424 10.4693   1
  -7  -4  11 0.78651 3.08765   2
   7   4 -11 4.76571 3.21093   1
   6  -4 -11 74.7415 9.28881   1
  -6  -4  11 68.5878 10.1038   2
   6   4 -11 82.4202 10.1536   1
   5  -4 -11 25.3339 4.69934   1
  -5  -4  11 27.2223 5.64772   2
   5   4 -11 15.9465 4.53229   1
   4  -4 -11 85.1568 8.94651   1
  -4  -4  11 96.4798 10.4385   2
   4   4 -11 90.5060 10.0413   1
  -3  -4  11 58.0067 8.48048   2
   3  -4 -11 70.5453 6.82581   1
   3  -4 -11 74.8250 6.57258   1
   3  -4 -11 62.0750 6.93075   2
   3   4 -11 88.2105 8.62109   1
   2  -4 -11 27.0144 3.53651   2
   2  -4 -11 23.2967 3.43049   2
  -2  -4  11 30.6497 5.13187   2
   2   4 -11 22.1842 4.26274   1
   2   4 -11 23.2539 4.81603   2
  -1  -4  11 122.429 12.4920   2
   1  -4 -11 134.379 11.5171   2
   1  -4 -11 131.305 11.2855   2
   1   4 -11 144.284 12.5957   1
   1   4 -11 143.856 13.3749   2
   0  -4  11 132.664 11.7132   2
   0  -4 -11 119.915 10.2401   2
   0  -4 -11 122.316 10.4932   2
   0   4 -11 113.891 11.9161   2
   0   4 -11 108.837 11.2407   1
   1  -4  11 -1.3714 1.65551   2
  -1  -4 -11 -1.4161 1.00073   2
  -1   4 -11 2.36509 1.89073   2
   1   4  11 2.43298 0.59816   1
   2  -4  11 183.102 16.8862   2
  -2  -4 -11 202.823 17.1374   2
   2   4  11 197.743 15.9708   1
  -2   4 -11 179.086 17.4234   2
  -3  -4 -11 91.7590 9.47369   2
   3  -4  11 76.4974 8.92997   2
  -3   4 -11 79.8531 9.32689   2
   3   4  11 83.9254 7.15111   2
   3   4  11 81.0271 8.55728   1
   4  -4  11 127.613 12.4345   2
  -4  -4 -11 123.311 12.8266   2
   4   4  11 121.372 12.3320   1
  -4   4 -11 128.196 13.1278   2
   4   4  11 117.207 10.6836   2
   5  -4  11 -0.4882 2.56406   2
  -5  -4 -11 1.85908 2.68876   2
   5   4  11 2.69986 1.67653   2
  -5   4 -11 5.59487 3.36010   2
   5   4  11 3.67466 2.68282   1
  -6  -4 -11 45.5153 7.86323   2
   6  -4  11 36.3601 6.55083   2
  -6   4 -11 51.7889 8.29106   2
   6   4  11 48.7985 6.11232   2
   6   4  11 43.0793 7.59072   1
  -7  -4 -11 -3.4983 2.58545   2
   7   4  11 3.00380 3.49772   1
  -7  -5  11 5.37724 4.01169   2
   7   5 -11 4.33315 3.09075   1
   6  -5 -11 7.92707 3.73677   1
  -6  -5  11 15.5894 4.74800   2
   6   5 -11 10.0911 4.38322   1
   5  -5 -11 99.7287 10.8301   1
  -5  -5  11 96.4590 11.7447   2
   5   5 -11 115.172 12.0543   1
  -4  -5  11 88.0556 10.1858   2
   4   5 -11 91.3987 10.1447   1
  -3  -5  11 43.0507 7.35779   2
   3  -5 -11 59.9372 6.01854   2
   3   5 -11 65.2564 7.40366   1
   2  -5 -11 179.672 14.5377   1
   2  -5 -11 188.841 15.1934   2
  -2  -5  11 178.009 16.9862   2
   2  -5 -11 181.551 15.1940   2
   2   5 -11 213.490 17.2449   1
   2   5 -11 162.920 16.9615   2
   1  -5 -11 41.1269 4.07459   2
   1  -5 -11 42.7656 4.29333   2
  -1  -5  11 33.7120 5.81134   2
   1   5 -11 42.5334 6.37718   2
   1   5 -11 51.2649 5.87454   1
   0  -5  11 261.676 23.3469   2
   0  -5 -11 290.682 22.1478   2
   0  -5 -11 282.909 21.8222   2
   0   5 -11 281.068 24.0008   2
   0   5 -11 245.342 23.2321   1
  -1  -5 -11 42.6207 4.96375   2
   1  -5  11 49.1319 6.30926   2
   1   5  11 38.6555 3.78301   1
  -1   5 -11 41.9726 6.39807   2
   2  -5  11 28.0289 4.92328   2
  -2  -5 -11 28.7255 4.65180   2
   2   5  11 29.9962 3.67465   1
  -2   5 -11 30.5266 5.54436   2
   3  -5  11 303.845 25.4110   2
  -3  -5 -11 289.846 25.4750   2
  -3   5 -11 289.869 25.9818   2
   3   5  11 300.901 24.8561   1
  -4  -5 -11 15.7583 4.17809   2
   4  -5  11 13.1910 3.59094   2
   4   5  11 16.2622 3.91523   1
  -4   5 -11 17.1028 4.50387   2
   5  -5  11 171.076 16.2404   2
  -5  -5 -11 171.418 16.9063   2
  -5   5 -11 167.439 17.0039   2
   5   5  11 167.912 16.6153   1
  -6  -5 -11 -0.3549 3.02635   2
   6  -5  11 2.27296 3.02735   2
   6   5  11 2.15390 2.76686   1
  -6   5 -11 0.87634 3.30586   2
  -6  -6  11 61.8616 9.86399   2
   6   6 -11 91.5966 11.0354   1
  -5  -6  11 6.51520 3.13228   2
   5   6 -11 9.69644 3.98126   1
  -4  -6  11 55.5551 8.61280   2
   4   6 -11 56.0942 8.12741   1
  -3  -6  11 77.3252 10.2541   2
   3   6 -11 88.7046 9.91551   1
   2  -6 -11 149.132 11.8571   2
  -2  -6  11 140.301 14.0357   2
   2   6 -11 128.326 13.8073   2
   1  -6 -11 240.135 18.7238   2
  -1  -6  11 198.643 20.3500   2
   1   6 -11 228.188 21.1820   2
   1   6 -11 270.258 21.3527   1
   0  -6 -11 11.3522 2.04517   2
   0  -6  11 9.63751 2.85668   2
   0  -6 -11 9.97445 1.69691   2
   0   6 -11 10.5461 3.30983   1
   0   6 -11 12.5022 3.75002   2
   1  -6  11 23.7207 4.99260   2
  -1  -6 -11 36.9757 4.78717   2
  -1   6 -11 50.9248 6.97596   2
   1   6  11 40.7121 3.91767   1
  -2  -6 -11 70.6651 8.06037   2
   2  -6  11 65.9094 8.82360   2
   2   6  11 87.7241 7.51965   1
  -2   6 -11 71.4233 9.39568   2
  -3  -6 -11 134.981 13.3472   2
   3  -6  11 145.753 13.7402   2
  -3   6 -11 123.262 13.6035   2
   3   6  11 146.537 12.8559   1
  -4  -6 -11 64.1711 8.77571   2
   4  -6  11 52.4229 7.84684   2
  -4   6 -11 63.5573 8.97070   2
   4   6  11 70.4308 7.80768   1
   5  -6  11 8.92523 3.33002   2
  -5  -6 -11 4.32173 2.43549   2
  -5   6 -11 5.10427 2.90217   2
   5   6  11 3.73406 2.42344   1
  -6  -6 -11 31.8075 6.76514   2
   6  -6  11 31.6126 6.28853   2
  -6   6 -11 28.3737 6.02932   2
   6   6  11 32.9186 6.54868   1
  -6  -7  11 9.66247 4.20971   2
   6   7 -11 21.1814 5.26123   1
  -5  -7  11 121.518 14.3423   2
   5   7 -11 155.446 15.1281   1
  -4  -7  11 44.8911 7.46274   2
   4   7 -11 51.4034 8.02368   1
  -3  -7  11 31.7463 5.98446   2
   3   7 -11 34.5628 6.43241   1
   2   7 -11 118.206 11.5357   2
   2   7 -11 84.1513 10.5291   1
  -1  -7  11 18.4799 4.51803   2
   1   7 -11 22.5811 4.77287   1
   1   7 -11 24.9105 5.23659   2
   0  -7  11 19.4858 4.16749   2
   0   7 -11 13.6881 4.10999   1
   0   7 -11 18.2349 4.47654   2
  -1  -7 -11 101.479 9.25365   2
   1  -7  11 100.598 10.3265   2
  -1   7 -11 87.1467 10.6157   2
   1   7  11 101.803 9.38639   1
  -2  -7 -11 33.6640 4.77393   2
   2  -7  11 28.4384 5.25797   2
  -2   7 -11 33.2474 5.79249   2
   2   7  11 23.8692 3.81570   1
   3  -7  11 70.1039 8.66424   2
  -3  -7 -11 60.6438 7.27711   2
   3   7  11 54.5743 6.75058   1
  -3   7 -11 63.7440 8.71994   2
   4  -7  11 2.10240 2.90344   2
  -4  -7 -11 6.84775 2.78354   2
  -4   7 -11 1.30958 2.98050   2
   5  -7  11 68.0117 8.99033   2
  -5  -7 -11 63.3294 8.88179   2
  -5   7 -11 48.3647 8.31917   2
  -5  -8  11 13.6022 4.96699   2
   5   8 -11 16.4982 5.17954   1
  -4  -8  11 3.83997 3.36744   2
   4   8 -11 -0.2279 2.19699   1
  -3  -8  11 38.8521 7.10045   2
   3   8 -11 51.1640 7.81908   1
  -2  -8  11 59.8923 8.96689   2
   2   8 -11 85.2939 9.70928   1
  -1  -8  11 239.255 22.5046   2
   1   8 -11 220.350 22.4534   2
   1   8 -11 301.561 23.6657   1
   0  -8  11 33.5457 5.71247   2
   0   8 -11 29.2354 5.70535   2
   0   8 -11 28.6461 5.74704   1
   1  -8  11 4.89026 2.82043   2
  -1   8 -11 9.04222 3.09584   2
   2  -8  11 30.0191 5.19684   2
  -2   8 -11 22.8673 5.35296   2
   3  -8  11 33.9678 5.73743   2
  -3   8 -11 34.8179 6.20962   2
   4  -8  11 43.5579 7.14258   2
  -4   8 -11 55.3682 8.22673   2
   5  -8  11 8.00187 3.87019   2
  -5   8 -11 9.91738 3.70071   2
   5   9 -11 59.6028 9.60473   1
  -4  -9  11 3.89992 2.81325   2
   4   9 -11 5.44829 3.97853   1
  -3  -9  11 22.6030 5.27793   2
   3   9 -11 22.9327 5.90538   1
  -2  -9  11 102.015 11.3951   2
  -1  -9  11 45.1988 6.79629   2
   1   9 -11 36.1445 6.51398   2
   1   9 -11 42.9087 7.23092   1
   0  -9  11 8.71728 3.11684   2
   0   9 -11 12.2470 3.92879   2
   0   9 -11 13.5858 3.96850   1
   1  -9  11 87.5723 10.1187   2
  -1   9 -11 87.3462 10.4284   2
   2  -9  11 78.0863 8.73292   2
  -2   9 -11 62.7367 9.25069   2
   3  -9  11 4.88112 2.52847   2
  -3   9 -11 3.83175 3.28036   2
   4  -9  11 1.90241 3.20541   2
  -4   9 -11 4.45033 3.49850   2
  -4 -10  11 1.19641 3.43760   2
   4  10 -11 -0.2123 2.38387   1
  -3 -10  11 91.6521 10.3291   2
   3  10 -11 65.1373 10.3078   1
  -2 -10  11 0.42131 2.09242   2
   2  10 -11 6.01109 3.85241   1
  -1 -10  11 142.201 15.1240   2
   1  10 -11 159.080 15.9575   1
   0 -10  11 17.8317 4.48932   2
   0  10 -11 12.4775 4.70575   1
   0  10 -11 7.13230 3.62125   2
   1 -10  11 65.7591 8.75625   2
  -1  10 -11 64.8980 8.86974   2
   2 -10  11 81.3133 9.74574   2
  -2  10 -11 94.0491 10.6452   2
   3 -10  11 21.9584 4.71314   2
  -3  10 -11 20.9976 5.38274   2
   3  11 -11 3.36495 3.99605   1
  -2 -11  11 7.54212 3.64820   2
   2  11 -11 1.62587 3.60381   1
  -1 -11  11 3.84897 3.20365   2
   1  11 -11 0.03979 3.51193   1
   0 -11  11 20.5550 4.91561   2
   0  11 -11 8.11457 3.82234   1
   1 -11  11 5.09759 3.43506   2
  -1  11 -11 4.80910 3.40235   2
   2 -11  11 32.9362 6.52102   2
  -2  11 -11 44.7431 7.29521   2
  -7   0  12 52.2091 7.86142   2
   7   0 -12 66.3781 9.54176   1
   6   0 -12 87.5125 9.75309   1
  -6   0  12 71.6187 8.85678   2
  -5   0  12 -0.3969 1.59221   2
   5   0 -12 0.10144 1.71798   1
  -4   0  12 177.251 17.3690   2
   4   0 -12 220.743 17.7003   1
   3   0 -12 261.565 19.7447   1
  -3   0  12 220.538 20.1239   2
   3   0 -12 217.836 20.5649   2
  -3   0  12 238.206 19.8250   2
  -2   0  12 0.30714 1.42321   2
  -2   0  12 -0.9711 1.13699   2
   2   0 -12 0.00880 0.65075   1
   2   0 -12 1.55647 1.73454   2
  -1   0  12 296.834 23.7308   2
  -1   0  12 317.022 23.7846   2
  -1   0  12 258.957 22.6992   1
   1   0 -12 298.619 24.3433   2
   0   0  12 13.3803 1.92296   1
   0   0  12 18.8180 3.17578   2
   0   0 -12 19.1914 3.61642   2
   0   0  12 14.9260 3.13009   2
   1   0  12 206.779 16.2734   1
   1   0  12 180.048 17.1050   2
  -1   0 -12 210.261 17.7769   2
   1   0  12 200.725 16.8865   2
   2   0  12 9.81164 2.34964   2
   2   0  12 7.07830 1.86099   1
  -2   0 -12 10.2853 2.91528   2
  -3   0 -12 7.77797 3.18180   2
   3   0  12 8.74628 2.49061   2
   4   0  12 270.714 23.4235   2
  -4   0 -12 287.969 25.0495   2
  -5   0 -12 34.8574 6.77581   2
   5   0  12 34.6155 5.55299   2
   6   0  12 92.9414 10.2766   2
  -6   0 -12 94.5920 12.3382   2
   7   0  12 1.23037 3.00462   1
   7   0  12 6.73812 3.32286   2
  -7   0 -12 1.72212 3.84938   2
   7  -1 -12 154.147 15.7839   1
  -7  -1  12 135.810 14.9131   2
   7   1 -12 163.681 16.1883   1
   6  -1 -12 17.8975 4.15999   1
  -6  -1  12 14.1604 3.90166   2
   6   1 -12 14.3326 4.21316   1
  -6   1  12 23.6355 4.17131   2
   5  -1 -12 37.8825 5.89071   1
  -5  -1  12 33.5311 5.70789   2
   5   1 -12 36.1879 5.87169   1
  -5   1  12 38.5598 5.24373   2
   4  -1 -12 44.1744 5.10054   1
  -4  -1  12 29.7729 5.39227   2
  -4   1  12 35.4693 5.12947   2
   4   1 -12 40.4290 5.68286   1
  -3  -1  12 179.123 17.6132   2
   3  -1 -12 201.458 17.8650   2
   3   1 -12 231.573 17.4630   1
   3   1 -12 197.930 18.2059   2
  -3   1  12 193.449 17.0293   2
  -2  -1  12 75.4347 8.16951   2
  -2  -1  12 65.5942 7.49698   1
   2  -1 -12 83.7605 8.31169   2
   2  -1 -12 76.8521 6.50406   1
   2   1 -12 90.4819 7.49330   1
  -2   1  12 78.7336 7.25414   2
   2   1 -12 84.4597 8.79427   2
   1  -1 -12 32.2953 4.70583   2
  -1  -1  12 34.2038 5.23371   2
  -1  -1  12 34.0808 4.71768   2
  -1  -1  12 24.8313 3.60520   1
  -1   1  12 35.9153 4.03814   2
   1   1 -12 37.0795 3.74846   1
   1   1 -12 35.5426 5.32350   2
   0  -1  12 22.2665 3.27014   1
   0  -1 -12 24.4423 4.27619   2
   0  -1  12 26.6147 4.15676   2
   0   1 -12 38.6838 5.28562   2
   0   1  12 31.1854 3.51386   2
   0   1  12 26.3191 3.67392   2
   1  -1  12 69.2144 6.78219   2
  -1  -1 -12 68.7613 7.30145   2
   1  -1  12 61.4631 6.26918   1
   1   1  12 65.0490 5.57024   1
   1   1  12 67.5725 6.35040   2
   1   1  12 57.1047 6.45572   2
  -1   1 -12 61.8740 7.42436   2
   2  -1  12 19.6887 3.48583   2
  -2  -1 -12 21.1432 4.17360   2
   2  -1  12 19.7466 3.25604   1
   2   1  12 17.4927 2.91396   2
   2   1  12 12.8683 2.40936   1
  -2   1 -12 20.4403 4.16061   2
   2   1  12 10.9604 2.85508   2
   3  -1  12 58.3993 7.27204   2
  -3  -1 -12 75.5091 8.77331   2
   3   1  12 80.3092 7.49606   2
  -3   1 -12 81.2067 8.98349   2
  -4  -1 -12 19.0514 4.44274   2
   4  -1  12 18.9720 3.93616   2
   4   1  12 15.6774 3.35806   2
  -4   1 -12 13.0125 4.10150   2
  -5  -1 -12 41.7244 7.16752   2
   5  -1  12 37.6469 5.91576   2
  -5   1 -12 33.9755 6.76952   2
   5   1  12 43.8158 5.79457   2
   5   1  12 26.6688 5.71562   1
  -6  -1 -12 11.2720 4.75131   2
   6  -1  12 12.3156 3.99911   2
   6   1  12 19.6966 4.25248   2
  -6   1 -12 14.3470 5.00684   2
   7  -1  12 44.5047 7.29433   2
  -7  -1 -12 44.3443 8.25778   2
   7   1  12 41.5123 8.25038   1
   7   1  12 62.7630 7.83913   2
  -7  -2  12 24.2381 5.72452   2
   7  -2 -12 23.0136 8.57847   1
   7   2 -12 39.9879 7.22994   1
  -6  -2  12 120.783 13.4916   2
   6  -2 -12 135.627 13.6401   1
   6   2 -12 141.464 14.1629   1
  -5  -2  12 15.2737 3.98747   2
   5  -2 -12 26.6206 4.60618   1
   5   2 -12 31.0487 5.40415   1
   4  -2 -12 80.8241 8.41545   1
  -4  -2  12 78.7443 9.32715   2
   4   2 -12 96.9429 9.42583   1
   3  -2 -12 274.318 20.7579   1
   3  -2 -12 246.403 21.7879   2
  -3  -2  12 222.046 22.2912   1
  -3  -2  12 248.022 22.1481   2
  -3   2  12 266.792 20.2642   2
   3   2 -12 234.756 22.3556   2
   3   2 -12 284.071 21.9692   1
  -2  -2  12 61.1384 6.64251   1
   2  -2 -12 61.1387 6.67683   2
  -2  -2  12 57.5964 7.07722   2
   2   2 -12 57.5041 7.82327   2
   2   2 -12 65.8559 6.48144   1
   1  -2 -12 172.363 14.6144   2
  -1  -2  12 159.393 14.3206   1
  -1  -2  12 181.390 15.0966   2
   1   2 -12 156.437 15.2674   2
   1   2 -12 164.911 14.2268   1
   0  -2  12 36.3120 5.02831   2
   0  -2  12 28.9547 3.81127   1
   0  -2 -12 36.8136 4.75211   2
   0   2 -12 39.2259 5.65612   2
   0   2  12 29.1509 3.06636   2
   0   2  12 29.3757 3.11771   2
   1  -2  12 205.261 18.9182   2
  -1  -2 -12 213.877 19.0772   2
   1  -2  12 246.697 18.8808   1
  -1   2 -12 221.324 19.7795   2
   2  -2  12 37.5965 4.94304   2
  -2  -2 -12 37.1814 5.41228   2
   2  -2  12 32.3184 5.18638   1
   2   2  12 28.6965 3.73467   1
   2   2  12 27.7931 4.16927   2
  -2   2 -12 32.4570 5.48980   2
   2   2  12 32.1321 3.81439   2
   3  -2  12 46.4108 6.19084   2
  -3  -2 -12 50.3058 7.06039   2
   3   2  12 40.2799 5.60806   2
   3   2  12 43.7254 4.93878   2
  -3   2 -12 40.9615 6.63841   2
   3   2  12 43.8815 5.70569   1
  -4  -2 -12 105.892 11.9336   2
   4  -2  12 109.565 11.1118   2
   4   2  12 108.972 11.3475   1
   4   2  12 117.913 10.4140   2
  -4   2 -12 102.521 11.7005   2
  -5  -2 -12 97.2567 12.0182   2
   5  -2  12 90.1649 9.92032   2
  -5   2 -12 84.6182 11.4205   2
   5   2  12 92.4872 10.4419   1
   5   2  12 84.5418 9.03431   2
   6  -2  12 82.3846 9.51916   2
  -6  -2 -12 85.4526 11.2407   2
  -6   2 -12 69.3149 10.4548   2
   6   2  12 75.5272 9.61489   1
   6   2  12 77.6483 8.39649   2
   7  -2  12 1.54750 3.00009   2
  -7  -2 -12 7.53693 4.73788   2
   7   2  12 3.15689 2.89757   1
   7   2  12 5.26307 2.78452   2
  -7  -3  12 27.3772 6.38172   2
   7   3 -12 48.4596 8.06231   1
  -6  -3  12 18.7752 4.83367   2
   6  -3 -12 9.84019 4.45045   1
   6   3 -12 22.4197 5.26131   1
   5  -3 -12 133.963 12.4816   1
  -5  -3  12 104.274 12.7197   2
   5   3 -12 138.697 13.2093   1
   4  -3 -12 48.6056 5.59643   1
  -4  -3  12 44.8658 7.14869   2
   4   3 -12 52.3482 7.07423   1
   3  -3 -12 79.5492 8.15199   2
   3  -3 -12 83.0643 7.17473   1
  -3  -3  12 82.2044 9.18840   2
   3   3 -12 69.7166 9.55672   2
   3   3 -12 82.4762 8.62528   1
  -2  -3  12 70.7374 8.62894   2
   2  -3 -12 77.0527 7.88560   2
   2   3 -12 94.5567 9.47084   2
   2   3 -12 84.1265 8.29218   1
  -1  -3  12 11.5243 2.99814   2
   1  -3 -12 17.1740 2.94287   2
  -1  -3  12 15.3488 3.14351   1
   1  -3 -12 15.2254 2.62235   2
   1   3 -12 18.5818 4.06619   2
   1   3 -12 14.5361 2.93581   1
   0  -3  12 11.2490 2.93934   2
   0  -3 -12 12.8379 2.65196   2
   0  -3  12 7.20290 2.26217   1
   0   3 -12 5.45322 2.56067   2
  -1  -3 -12 41.1884 5.55301   2
   1  -3  12 45.0704 6.00413   2
  -1   3 -12 44.2324 6.40902   2
   2  -3  12 9.99933 2.97868   2
  -2  -3 -12 17.0608 3.61621   2
   2   3  12 6.87572 1.40445   2
  -2   3 -12 8.09585 3.07992   2
   2   3  12 5.79180 1.54178   2
   2   3  12 9.45365 1.89327   1
  -3  -3 -12 83.2351 9.86945   2
   3  -3  12 84.5988 9.68910   2
  -3   3 -12 111.421 11.1416   2
   3   3  12 91.8836 9.50850   1
   3   3  12 103.479 8.60658   2
  -4  -3 -12 11.2433 3.77015   2
   4  -3  12 13.3020 3.33924   2
  -4   3 -12 8.87731 3.59846   2
   4   3  12 10.5495 3.17527   1
   4   3  12 12.9589 2.72384   2
   5  -3  12 21.7868 4.91526   2
  -5  -3 -12 19.6927 5.15880   2
   5   3  12 32.3637 4.45767   2
  -5   3 -12 35.3756 6.69771   2
   5   3  12 27.1863 5.54155   1
   6  -3  12 17.6345 4.20426   2
  -6  -3 -12 10.3349 4.69260   2
   6   3  12 15.3395 4.48339   1
  -6   3 -12 20.5368 4.99371   2
  -7  -4  12 12.4494 4.71217   2
   7   4 -12 15.3708 5.17513   1
  -6  -4  12 123.484 13.8804   2
   6   4 -12 134.359 14.1618   1
  -5  -4  12 1.14575 2.59398   2
   5   4 -12 3.26857 2.21826   1
   4  -4 -12 42.9173 5.34817   1
  -4  -4  12 57.6986 7.81813   2
   4   4 -12 39.4008 6.33305   1
   3  -4 -12 143.572 11.7663   1
  -3  -4  12 130.096 13.5485   2
   3  -4 -12 130.210 12.4983   2
   3   4 -12 144.835 13.5768   1
   3   4 -12 158.486 14.4613   2
  -2  -4  12 37.3594 5.72362   2
   2  -4 -12 37.1232 4.27242   2
   2  -4 -12 36.2467 4.29718   2
   2   4 -12 27.5429 5.53829   2
   1  -4 -12 103.390 8.89399   2
   1  -4 -12 108.541 9.16445   2
  -1  -4  12 113.222 10.5815   2
   1   4 -12 94.0720 10.3261   2
   1   4 -12 82.9888 9.60061   1
   0  -4  12 59.9489 7.02588   2
   0  -4 -12 56.0608 5.66951   2
   0  -4 -12 58.9815 6.05616   2
   0   4 -12 57.9820 7.88836   2
   1  -4  12 185.697 17.7843   2
  -1  -4 -12 210.985 17.5191   2
  -1   4 -12 213.999 18.7057   2
  -2  -4 -12 17.8097 3.97399   2
   2  -4  12 30.9185 4.82000   2
   2   4  12 25.1256 3.01252   1
  -2   4 -12 22.2492 4.93393   2
  -3  -4 -12 151.932 14.2490   2
   3  -4  12 142.902 13.6547   2
  -3   4 -12 151.114 14.7187   2
   3   4  12 139.868 13.1386   1
   4  -4  12 104.514 11.5155   2
  -4  -4 -12 115.836 12.0914   2
  -4   4 -12 117.331 12.5881   2
   4   4  12 110.051 11.3502   1
   5  -4  12 28.7650 5.44574   2
  -5  -4 -12 34.1955 6.70658   2
  -5   4 -12 33.6079 6.35327   2
   5   4  12 37.9230 6.26980   1
  -6  -4 -12 110.621 13.4243   2
   6  -4  12 130.884 13.0606   2
  -6   4 -12 110.939 13.0159   2
  -6  -5  12 42.9666 7.46626   2
   6   5 -12 41.0053 7.46996   1
  -5  -5  12 80.6710 11.5155   2
   5   5 -12 107.548 11.4682   1
  -4  -5  12 59.3462 8.60052   2
   4   5 -12 63.5998 8.22854   1
  -3  -5  12 -0.6367 2.11952   2
   3   5 -12 1.25413 2.02192   1
  -2  -5  12 49.1358 7.20061   2
   2  -5 -12 48.8654 5.10850   2
   2   5 -12 51.4913 7.42296   2
   1  -5 -12 17.6166 2.80057   2
  -1  -5  12 17.2754 3.83304   2
   1  -5 -12 17.7349 2.66007   2
   1   5 -12 28.5812 4.59473   1
   1   5 -12 23.4820 4.78631   2
   0  -5 -12 44.9411 4.71503   2
   0  -5  12 39.2593 5.99556   2
   0  -5 -12 39.7756 4.38581   2
   0   5 -12 46.3647 7.01086   2
   0   5 -12 40.2659 6.05746   1
  -1  -5 -12 120.645 11.1386   2
   1  -5  12 115.366 11.8764   2
  -1   5 -12 131.721 12.7631   2
   2  -5  12 14.9428 3.67763   2
  -2  -5 -12 12.6545 3.16408   2
  -2   5 -12 11.5886 3.36313   2
   2   5  12 14.8964 2.67615   1
   3  -5  12 124.309 11.9256   2
  -3  -5 -12 115.248 11.7360   2
  -3   5 -12 113.928 12.3331   2
   3   5  12 110.310 10.6781   1
   4  -5  12 95.8670 10.0648   2
  -4  -5 -12 73.9211 10.1342   2
   4   5  12 82.3492 9.30050   1
  -4   5 -12 83.6326 10.7957   2
   5  -5  12 11.5471 3.89094   2
  -5  -5 -12 14.1283 4.26576   2
  -5   5 -12 12.5144 4.61925   2
  -6  -5 -12 1.09820 2.36857   2
   6  -5  12 -2.7570 2.61039   2
  -6   5 -12 -0.1974 3.08879   2
  -6  -6  12 91.0739 12.5551   2
   6   6 -12 111.526 12.7331   1
  -5  -6  12 5.30726 3.01264   2
   5   6 -12 7.77042 3.76264   1
  -4  -6  12 100.949 11.3880   2
   4   6 -12 102.259 11.4899   1
  -3  -6  12 36.8637 6.43872   2
   3   6 -12 39.4239 6.48355   1
  -2  -6  12 23.9734 4.91969   2
   2   6 -12 28.5739 5.07508   1
   2   6 -12 25.6154 5.49029   2
  -1  -6  12 125.699 11.1899   2
   1  -6 -12 105.204 8.98129   2
   1   6 -12 77.3355 10.9713   2
   1   6 -12 84.7388 10.1696   1
   0  -6  12 1.93762 1.99749   2
   0  -6 -12 2.41653 1.19320   2
   0   6 -12 2.93758 2.72203   2
   0   6 -12 2.70638 2.22060   1
   1  -6  12 139.596 13.3548   2
  -1  -6 -12 149.332 12.5285   2
  -1   6 -12 124.787 13.7900   2
   2  -6  12 36.0180 5.69000   2
  -2  -6 -12 39.0547 5.53828   2
  -2   6 -12 36.5612 6.41992   2
  -3  -6 -12 31.8091 5.36911   2
   3  -6  12 28.6771 5.22058   2
  -3   6 -12 34.2825 6.26828   2
   4  -6  12 65.7850 8.74962   2
  -4  -6 -12 65.5159 8.74974   2
  -4   6 -12 55.7099 8.82899   2
  -5  -6 -12 18.4714 4.91785   2
   5  -6  12 17.2937 4.80734   2
  -5   6 -12 12.8185 4.67398   2
  -6  -6 -12 79.9711 11.0926   2
  -6  -7  12 13.3580 5.84801   2
   6   7 -12 16.9414 5.37584   1
  -5  -7  12 109.449 13.8697   2
   5   7 -12 164.417 15.5344   1
  -4  -7  12 16.3427 4.64320   2
   4   7 -12 27.4719 5.73901   1
  -3  -7  12 29.3981 5.78878   2
   3   7 -12 41.2564 6.60030   1
  -2  -7  12 135.857 14.0184   2
   2   7 -12 131.970 14.1207   2
   2   7 -12 143.215 14.1071   1
  -1  -7  12 8.17389 3.07503   2
   1   7 -12 5.73739 2.68912   2
   1   7 -12 1.93343 1.96141   1
   0  -7  12 85.8647 10.0195   2
   0   7 -12 104.042 10.9341   1
   0   7 -12 103.156 11.0051   2
   1  -7  12 44.5354 6.48593   2
  -1   7 -12 43.4006 7.07308   2
   2  -7  12 98.5677 11.1936   2
  -2   7 -12 122.767 12.2940   2
  -3  -7 -12 73.7828 9.94227   2
   3  -7  12 84.5685 9.45157   2
  -3   7 -12 70.5876 9.66540   2
   4  -7  12 40.9273 6.71255   2
  -4  -7 -12 44.8141 6.79469   2
  -4   7 -12 42.7471 7.30501   2
   5  -7  12 34.9661 6.47551   2
  -5  -7 -12 24.7116 5.67071   2
  -5   7 -12 33.6588 6.31002   2
  -5  -8  12 17.1581 5.37312   2
   5   8 -12 12.1687 4.64296   1
  -4  -8  12 73.4853 10.3653   2
   4   8 -12 65.0958 9.71985   1
  -3  -8  12 63.3119 9.21826   2
   3   8 -12 56.3139 8.67819   1
  -2  -8  12 19.8584 4.87482   2
   2   8 -12 12.4522 4.22348   1
  -1  -8  12 21.2121 5.06681   2
   1   8 -12 25.9496 5.63222   2
   1   8 -12 30.1454 5.84947   1
   0  -8  12 11.4343 3.64129   2
   0   8 -12 4.50404 3.23814   2
   0   8 -12 6.39468 3.26072   1
   1  -8  12 31.8006 5.70273   2
  -1   8 -12 29.3805 5.71818   2
   2  -8  12 87.9052 10.1523   2
  -2   8 -12 90.5126 10.3373   2
   3  -8  12 19.1729 4.59685   2
  -3   8 -12 9.99962 4.26836   2
   4  -8  12 25.8588 5.22905   2
  -4   8 -12 25.1273 5.76611   2
  -4  -9  12 7.83999 3.57214   2
   4   9 -12 9.68719 4.53998   1
  -3  -9  12 7.77934 3.88720   2
   3   9 -12 2.70379 3.39950   1
  -2  -9  12 84.1821 11.6243   2
   2   9 -12 108.767 12.0779   1
  -1  -9  12 18.1256 4.64991   2
   1   9 -12 8.41636 3.46393   1
   1   9 -12 10.0752 3.99115   2
   0  -9  12 60.4568 8.60107   2
   0   9 -12 70.5639 8.78048   1
   0   9 -12 56.5320 8.49822   2
   1  -9  12 7.31845 2.96386   2
  -1   9 -12 5.83475 2.93628   2
   2  -9  12 85.4751 9.72089   2
  -2   9 -12 80.9010 10.7353   2
   3  -9  12 30.5076 6.06515   2
  -3   9 -12 38.5832 6.78940   2
  -4   9 -12 20.4396 5.23285   2
  -3 -10  12 4.35356 3.35450   2
   3  10 -12 0.43355 3.13548   1
  -2 -10  12 13.4822 4.61660   2
   2  10 -12 15.8404 5.10713   1
  -1 -10  12 22.0016 5.21957   2
   1  10 -12 23.5712 5.97621   1
   0 -10  12 2.65664 2.81023   2
   0  10 -12 0.65456 3.03913   1
   0  10 -12 2.57176 3.00285   2
   1 -10  12 7.34474 2.99414   2
  -1  10 -12 2.54776 3.06243   2
   2 -10  12 31.9690 6.06154   2
  -2  10 -12 26.7573 5.97436   2
  -3  10 -12 13.2637 4.11250   2
   1  11 -12 14.7166 5.06724   1
   0 -11  12 80.1152 10.8950   2
   0  11 -12 91.0964 11.5524   1
   0  11 -12 87.0851 11.1161   2
  -1  11 -12 18.5803 4.93147   2
  -6   0  13 39.6210 6.35461   2
   6   0 -13 57.0217 7.77924   1
   5   0 -13 10.4212 3.13812   1
  -5   0  13 11.5090 3.21836   2
   4   0 -13 0.27531 1.33350   1
  -4   0  13 -0.9787 1.62168   2
  -3   0  13 0.13328 1.44246   2
   3   0 -13 -0.3518 0.80048   1
  -3   0  13 -1.0445 1.17986   2
   3   0 -13 -1.5518 1.40204   2
  -2   0  13 20.2012 3.49481   2
   2   0 -13 20.0849 4.22242   2
  -2   0  13 25.5875 3.92213   2
   2   0 -13 23.2312 2.63917   1
   1   0 -13 1.33521 1.35666   2
  -1   0  13 0.25085 1.25610   2
  -1   0  13 1.44723 1.31350   2
   0   0  13 9.97199 2.38360   2
   0   0 -13 10.1551 2.91666   2
   0   0  13 6.63654 2.20069   2
   0   0  13 7.22271 1.30123   1
   1   0  13 0.31902 1.34918   2
   1   0  13 2.79019 1.05560   1
   1   0  13 2.51813 1.82309   2
  -1   0 -13 4.13225 2.25037   2
   2   0  13 -1.4443 1.18641   2
  -2   0 -13 0.44395 2.02303   2
  -3   0 -13 10.7901 3.69939   2
   3   0  13 8.16762 2.51181   2
   4   0  13 145.638 13.0217   2
  -4   0 -13 133.029 14.3885   2
  -5   0 -13 1.81753 3.00919   2
   5   0  13 3.97634 2.57576   2
  -6   0 -13 100.322 12.6166   2
   6   0  13 124.278 11.9877   2
  -7  -1  13 72.8028 10.2602   2
   7   1 -13 101.842 11.1691   1
  -6  -1  13 76.9201 9.82928   2
   6   1 -13 106.939 10.8784   1
  -5  -1  13 114.661 12.4290   2
   5  -1 -13 124.676 12.2207   1
   5   1 -13 136.057 12.7202   1
   4  -1 -13 17.4983 3.21727   1
  -4  -1  13 19.1985 4.04915   2
   4   1 -13 20.7243 3.87258   1
  -3  -1  13 102.339 9.79816   2
   3  -1 -13 95.5855 9.78951   2
   3   1 -13 92.1198 8.78793   1
   3   1 -13 81.8482 9.89160   2
  -3   1  13 93.0721 8.82346   2
  -2  -1  13 59.2420 6.93719   2
  -2  -1  13 58.0889 6.34964   1
   2  -1 -13 69.3440 7.31752   2
   2   1 -13 68.3684 8.33349   2
   2   1 -13 62.7285 6.12517   1
   1  -1 -13 193.425 16.4052   2
  -1  -1  13 175.295 16.0070   2
  -1  -1  13 162.090 15.1746   1
   1   1 -13 209.673 17.0449   2
  -1   1  13 195.500 15.4499   2
   0  -1 -13 73.8126 8.53014   2
   0  -1  13 99.9297 8.70089   2
   0  -1  13 83.1863 7.61727   1
   0   1  13 86.9476 7.84636   2
   0   1  13 80.6979 7.90830   2
   0   1 -13 82.3600 8.83541   2
   1  -1  13 56.6047 5.39075   1
  -1  -1 -13 48.8719 6.63311   2
   1  -1  13 59.8242 6.19341   2
   1   1  13 48.9539 5.80371   2
   1   1  13 57.0088 5.52389   2
   1   1  13 47.3350 4.67305   1
   1   1  13 50.6376 4.49463   1
  -1   1 -13 52.6642 7.25771   2
  -2  -1 -13 46.0561 6.73844   2
   2  -1  13 47.4581 5.66742   2
   2  -1  13 54.3589 5.97618   1
   2   1  13 48.6631 5.27640   2
  -2   1 -13 45.1420 6.91459   2
   2   1  13 40.3392 5.75545   2
  -3  -1 -13 20.6548 4.72223   2
   3  -1  13 19.3539 3.55528   2
   3   1  13 12.5290 2.91598   2
  -3   1 -13 19.1462 4.21663   2
  -4  -1 -13 172.156 16.3705   2
   4  -1  13 149.160 14.7582   2
   4   1  13 160.340 14.4963   2
  -4   1 -13 174.693 16.2986   2
  -5  -1 -13 14.5979 4.71930   2
   5  -1  13 23.9870 4.48051   2
  -5   1 -13 15.0704 4.85308   2
   5   1  13 12.5776 3.81177   1
   5   1  13 11.1097 3.20097   2
   6  -1  13 37.7983 6.06431   2
  -6  -1 -13 44.4703 8.06229   2
   6   1  13 30.0695 5.39602   2
   6   1  13 38.6750 6.90039   1
  -6   1 -13 27.5696 6.34763   2
  -7  -2  13 38.2889 7.10864   2
   7   2 -13 49.8412 8.27608   1
  -6  -2  13 32.8841 5.96476   2
   6   2 -13 43.3701 6.98004   1
  -5  -2  13 2.23329 2.44680   2
   5   2 -13 1.42180 1.56250   1
  -4  -2  13 185.083 18.5828   2
   4  -2 -13 212.080 17.6781   1
   4   2 -13 218.862 18.5303   1
  -3  -2  13 14.1786 3.74464   2
   3  -2 -13 15.2706 3.49585   2
   3  -2 -13 13.9340 2.02553   1
   3   2 -13 14.6150 3.03279   1
   3   2 -13 12.9155 3.81132   2
  -2  -2  13 9.84325 2.56491   1
  -2  -2  13 10.0483 2.79643   2
   2  -2 -13 9.60861 2.71786   2
   2   2 -13 18.7089 4.13565   2
   2   2 -13 16.5665 2.83920   1
   1  -2 -13 39.2506 5.32001   2
  -1  -2  13 30.5096 4.26327   1
  -1  -2  13 34.4041 5.21877   2
   1   2 -13 40.5847 6.00009   2
   1   2 -13 42.7476 4.59227   1
   0  -2  13 3.71681 2.05522   2
   0  -2 -13 6.68109 2.29816   2
   0  -2  13 6.22955 1.87368   1
   0   2  13 8.30711 1.40961   2
   0   2 -13 9.35754 2.89457   2
   0   2  13 6.87453 1.29602   2
  -1  -2 -13 104.725 10.7607   2
   1  -2  13 112.323 10.6845   2
   1  -2  13 127.232 10.4135   1
   1   2  13 97.9424 9.57380   2
  -1   2 -13 119.153 11.6261   2
  -2  -2 -13 66.5352 8.05291   2
   2  -2  13 74.3144 7.73690   2
  -2   2 -13 71.4244 8.30965   2
   2   2  13 70.0720 6.72435   1
   2   2  13 68.9200 6.62437   2
  -3  -2 -13 85.4550 9.77051   2
   3  -2  13 81.8981 8.93841   2
  -3   2 -13 83.3425 9.74344   2
   3   2  13 89.7978 8.89695   1
  -4  -2 -13 156.718 14.6863   2
   4  -2  13 160.963 13.6305   2
   4   2  13 134.319 12.3385   2
  -4   2 -13 134.178 14.0985   2
   4   2  13 115.096 13.0142   1
  -5  -2 -13 27.5174 6.17832   2
   5  -2  13 23.9441 5.17085   2
   5   2  13 27.4282 5.62418   1
   5   2  13 39.7431 5.15641   2
  -5   2 -13 38.1642 6.91726   2
   6  -2  13 27.7911 5.60311   2
  -6  -2 -13 30.1313 6.95072   2
  -6   2 -13 28.9666 6.13171   2
   6   2  13 24.9840 5.68289   1
   6   2  13 32.8774 5.08917   2
  -7  -3  13 50.2973 8.46430   2
   7   3 -13 55.9115 8.93346   1
  -6  -3  13 10.0954 3.97478   2
   6   3 -13 12.5494 4.10096   1
  -5  -3  13 95.8186 11.5247   2
   5   3 -13 119.654 11.9301   1
  -4  -3  13 60.7486 8.18314   2
   4   3 -13 55.8408 7.18339   1
   3  -3 -13 182.612 14.2039   2
  -3  -3  13 139.366 14.2820   2
   3   3 -13 137.759 14.5674   2
   3   3 -13 147.450 13.9275   1
  -2  -3  13 24.4056 4.47588   2
   2  -3 -13 29.1455 4.30944   2
   2   3 -13 21.0784 4.64784   2
   2   3 -13 25.1552 4.13254   1
  -1  -3  13 113.484 11.2645   2
  -1  -3  13 110.685 10.8238   1
   1  -3 -13 110.234 10.4831   2
   1   3 -13 112.956 10.6207   1
   1   3 -13 126.530 12.0351   2
   0  -3 -13 56.4862 6.30809   2
   0  -3  13 57.4625 6.38484   1
   0  -3  13 57.9078 6.91826   2
   0   3 -13 60.5994 7.94329   2
  -1  -3 -13 169.887 13.9759   2
   1  -3  13 146.036 13.8168   2
  -1   3 -13 133.036 14.3207   2
   2  -3  13 63.1143 7.38460   2
  -2  -3 -13 80.2007 8.06056   2
  -2   3 -13 59.8164 8.38984   2
   2   3  13 61.5017 5.66972   2
  -3  -3 -13 21.6141 4.55111   2
   3  -3  13 29.0024 4.74494   2
  -3   3 -13 25.6674 5.54872   2
   3   3  13 20.2002 3.04537   2
   3   3  13 26.3512 4.08937   1
  -4  -3 -13 117.187 12.7942   2
   4  -3  13 115.438 12.1039   2
  -4   3 -13 121.032 13.2053   2
   4   3  13 124.794 12.3225   1
   5  -3  13 35.9343 6.36467   2
  -5  -3 -13 47.2004 7.53667   2
  -5   3 -13 45.9214 7.84222   2
   6  -3  13 40.4226 6.95026   2
  -6  -3 -13 47.7389 8.24888   2
  -6   3 -13 36.4312 7.22899   2
  -6  -4  13 13.0892 4.58696   2
   6   4 -13 27.5578 5.68309   1
  -5  -4  13 27.9682 6.03174   2
   5   4 -13 36.4874 6.25069   1
  -4  -4  13 254.344 25.4358   2
   4   4 -13 326.951 25.8141   1
   3  -4 -13 28.3226 4.27013   2
  -3  -4  13 25.1953 5.16224   2
   3   4 -13 27.4193 4.83334   1
   3   4 -13 24.7683 5.01927   2
  -2  -4  13 51.1852 7.18064   2
   2  -4 -13 45.2609 5.55376   2
   2   4 -13 65.1315 8.36502   2
   2   4 -13 54.5670 6.43302   1
  -1  -4  13 22.0206 4.35215   2
   1  -4 -13 15.4122 2.89870   2
   1   4 -13 22.4853 4.48021   2
   1   4 -13 22.2994 3.97680   1
   0  -4  13 64.5723 7.67188   2
   0  -4 -13 64.9858 6.75270   2
   0   4 -13 69.7403 8.77340   2
   1  -4  13 114.986 10.9426   2
  -1  -4 -13 121.050 10.7075   2
  -1   4 -13 91.8348 11.2844   2
   2  -4  13 6.64393 2.51892   2
  -2  -4 -13 15.8287 3.44880   2
  -2   4 -13 7.94743 3.39368   2
  -3  -4 -13 22.9323 4.77134   2
   3  -4  13 18.1151 4.28668   2
  -3   4 -13 27.4599 5.56842   2
   4  -4  13 74.2632 9.13942   2
  -4  -4 -13 90.5797 10.2279   2
  -4   4 -13 96.0715 10.9047   2
   5  -4  13 6.34694 3.49251   2
  -5  -4 -13 8.82801 3.92337   2
  -5   4 -13 18.6750 4.61955   2
   6  -4  13 30.5428 6.21150   2
  -6  -4 -13 41.6605 7.82695   2
  -6   4 -13 34.6498 7.75580   2
  -6  -5  13 4.59437 3.64354   2
   6   5 -13 2.59647 3.28661   1
  -5  -5  13 184.021 19.7746   2
   5   5 -13 234.784 20.3693   1
  -4  -5  13 15.4812 4.62736   2
   4   5 -13 30.4735 5.52698   1
  -3  -5  13 180.132 18.0072   2
   3  -5 -13 202.211 16.8347   2
   3   5 -13 199.876 18.0747   1
   2  -5 -13 22.2280 3.39494   2
  -2  -5  13 24.3581 4.99795   2
   2   5 -13 22.3437 5.06300   2
   2   5 -13 20.0211 4.23074   1
  -1  -5  13 128.841 13.5289   2
   1  -5 -13 160.441 12.3233   2
   1   5 -13 149.329 14.3860   2
   1   5 -13 121.390 13.1295   1
   0  -5  13 1.43314 2.07470   2
   0  -5 -13 -1.3340 0.98345   2
   0   5 -13 0.91636 2.35482   2
   1  -5  13 13.0748 3.20267   2
  -1  -5 -13 8.74531 2.38409   2
  -1   5 -13 8.64097 3.31688   2
   2  -5  13 54.2490 7.73123   2
  -2  -5 -13 58.3584 7.09196   2
  -2   5 -13 80.0299 9.45982   2
   3  -5  13 9.14772 2.94086   2
  -3  -5 -13 11.3621 3.39472   2
  -3   5 -13 12.4346 4.16765   2
  -4  -5 -13 18.7807 4.44934   2
   4  -5  13 16.7074 4.35112   2
  -4   5 -13 16.4761 5.00838   2
   5  -5  13 40.6771 6.92732   2
  -5  -5 -13 45.5490 7.53805   2
  -5   5 -13 39.4695 7.28550   2
  -6  -6  13 8.77392 3.61580   2
   6   6 -13 1.61779 3.22913   1
  -5  -6  13 22.5560 5.51513   2
   5   6 -13 29.2700 5.86378   1
  -4  -6  13 122.221 13.6794   2
   4   6 -13 141.929 14.0952   1
  -3  -6  13 6.87616 3.16050   2
   3   6 -13 10.9160 3.81445   1
  -2  -6  13 74.2584 10.1084   2
   2   6 -13 83.0003 9.91717   2
   2   6 -13 96.2225 9.96243   1
  -1  -6  13 -1.0305 2.18029   2
   1   6 -13 6.67992 2.41809   1
   1   6 -13 0.18484 2.05034   2
   0  -6  13 25.8962 4.92395   2
   0   6 -13 33.4844 5.89812   2
   1  -6  13 3.96477 2.04710   2
  -1  -6 -13 4.01873 1.89857   2
  -1   6 -13 5.32275 3.17945   2
   2  -6  13 11.0082 3.38979   2
  -2  -6 -13 10.5491 2.65521   2
  -2   6 -13 5.81482 3.21953   2
   3  -6  13 12.5496 3.93531   2
  -3  -6 -13 14.3663 3.78707   2
  -3   6 -13 16.7453 4.24530   2
   4  -6  13 28.8687 5.52678   2
  -4  -6 -13 36.2721 6.22897   2
  -4   6 -13 42.1845 7.03960   2
  -5  -6 -13 10.8631 4.08322   2
   5  -6  13 15.4350 4.18948   2
  -5   6 -13 15.0864 5.14952   2
  -5  -7  13 48.2686 8.74988   2
   5   7 -13 65.8023 9.59320   1
  -4  -7  13 9.42585 4.30228   2
   4   7 -13 13.9395 4.07793   1
  -3  -7  13 86.5857 10.9596   2
   3   7 -13 80.0965 9.95799   1
  -2  -7  13 37.5082 6.16543   2
   2   7 -13 30.2448 5.66434   1
   2   7 -13 25.1422 6.01036   2
  -1  -7  13 260.794 21.7204   2
   1   7 -13 226.693 21.8717   2
   1   7 -13 228.700 21.5788   1
   0  -7  13 27.7796 5.10706   2
   0   7 -13 31.5312 5.69859   2
   1  -7  13 16.4108 4.27633   2
  -1   7 -13 15.4280 4.46728   2
   2  -7  13 12.5594 3.45679   2
  -2   7 -13 7.07842 3.63881   2
   3  -7  13 15.2344 3.81368   2
  -3   7 -13 16.7688 4.83504   2
   4  -7  13 26.3785 5.58412   2
  -4   7 -13 14.8138 5.03328   2
   5   8 -13 13.8482 4.57203   1
  -4  -8  13 36.3938 7.66141   2
   4   8 -13 72.2913 9.66188   1
  -3  -8  13 1.67172 3.18717   2
   3   8 -13 -0.6238 2.45873   1
  -2  -8  13 148.716 15.5179   2
   2   8 -13 164.778 16.0740   1
  -1  -8  13 43.6622 6.67789   2
   1   8 -13 34.8839 6.53377   1
   1   8 -13 38.5671 6.99970   2
   0  -8  13 63.8695 8.61070   2
   0   8 -13 65.1800 8.96078   2
   1  -8  13 0.98283 2.67026   2
  -1   8 -13 1.11694 2.83246   2
   2  -8  13 24.2140 5.24757   2
  -2   8 -13 25.3181 5.52759   2
   3  -8  13 27.4189 5.52057   2
  -3   8 -13 34.4315 6.55893   2
  -4   8 -13 2.79369 3.25414   2
   4   9 -13 20.2896 5.64676   1
  -3  -9  13 15.7978 4.81972   2
   3   9 -13 9.07096 4.30317   1
  -2  -9  13 52.4367 8.00819   2
   2   9 -13 36.1661 7.28091   1
  -1  -9  13 77.2785 9.22391   2
   1   9 -13 49.0884 8.08155   2
   1   9 -13 50.1300 8.20778   1
   0  -9  13 29.2558 5.76975   2
   0   9 -13 23.1099 5.02199   2
   1  -9  13 17.9516 4.33568   2
  -1   9 -13 22.3469 5.03610   2
   2  -9  13 5.91836 2.95603   2
  -2   9 -13 8.28424 3.91996   2
   3  -9  13 6.38236 3.93743   2
  -3   9 -13 8.50527 4.18102   2
  -2 -10  13 65.8227 9.62623   2
   2  10 -13 75.1489 10.8113   1
  -1 -10  13 30.4788 6.15896   2
   1  10 -13 23.5002 5.96341   1
   0 -10  13 42.0648 7.20330   2
   0  10 -13 58.5616 8.61160   2
   1 -10  13 8.35818 3.73486   2
  -1  10 -13 14.4171 4.20123   2
  -2  10 -13 19.2275 5.23244   2
  -5   0  14 44.7980 6.49402   2
  -4   0  14 349.670 29.9969   2
   4   0 -14 376.235 30.4856   1
  -3   0  14 152.803 12.8029   2
   3   0 -14 137.388 11.6775   1
   3   0 -14 116.984 12.9364   2
   2   0 -14 404.914 32.5274   2
   2   0 -14 378.085 30.2958   1
  -2   0  14 389.852 31.6199   2
  -1   0  14 2.92797 1.64456   2
  -1   0  14 1.45517 1.82355   2
   1   0 -14 3.16578 2.02496   2
   0   0  14 378.322 30.2436   2
   0   0  14 380.176 30.4173   2
   0   0 -14 358.347 30.9665   2
   1   0  14 6.50640 2.26263   2
  -1   0 -14 11.6819 3.30696   2
  -2   0 -14 199.300 19.5991   2
   2   0  14 232.099 18.6302   2
  -3   0 -14 17.0904 4.07074   2
   3   0  14 12.3387 3.04403   2
   4   0  14 1.34313 1.88521   2
  -4   0 -14 -0.7615 2.49728   2
   5   0  14 36.4415 5.98382   2
  -5   0 -14 53.0955 8.14496   2
   6   0  14 1.30105 2.54854   2
  -6   0 -14 -0.5383 3.34733   2
  -6  -1  14 6.00127 2.94117   2
  -5  -1  14 10.6414 3.21341   2
   5   1 -14 8.24458 2.97050   1
  -4  -1  14 42.7351 6.48328   2
   4   1 -14 49.1149 5.78693   1
   3  -1 -14 126.720 12.8026   2
  -3  -1  14 122.879 12.4931   2
   3   1 -14 133.486 13.3214   2
   3   1 -14 140.094 11.8262   1
   2  -1 -14 47.4937 6.15804   2
  -2  -1  14 30.1220 4.98363   2
   2   1 -14 27.5292 5.18513   2
   2   1 -14 36.1904 3.88709   1
  -2   1  14 32.6259 4.28287   2
  -1  -1  14 -0.7769 1.56487   2
   1  -1 -14 4.58012 2.23314   2
   1   1 -14 -0.6525 1.74851   2
  -1   1  14 0.39426 1.30965   2
   0  -1 -14 172.067 14.9429   2
   0  -1  14 157.788 14.3476   2
   0   1 -14 153.188 15.0743   2
  -1  -1 -14 316.267 23.6845   2
   1  -1  14 245.477 22.4234   2
  -1   1 -14 274.689 23.6051   2
   1   1  14 257.189 21.9901   2
  -2  -1 -14 -0.5437 1.87504   2
   2  -1  14 2.06627 1.88776   2
  -2   1 -14 3.68081 2.85617   2
   2   1  14 2.17681 1.56581   2
   3  -1  14 0.56712 1.40596   2
  -3  -1 -14 0.24380 1.57804   2
   3   1  14 -0.1109 1.40567   2
  -3   1 -14 2.41459 2.18202   2
   3   1  14 0.49608 1.52743   1
  -4  -1 -14 19.5852 4.93011   2
   4  -1  14 15.7999 3.69685   2
   4   1  14 30.2173 4.35579   2
   4   1  14 19.1015 4.85082   1
  -4   1 -14 23.0817 5.51891   2
  -5  -1 -14 72.4464 10.4745   2
   5  -1  14 71.5437 8.80713   2
   5   1  14 78.1468 8.42831   2
  -5   1 -14 92.7993 11.4442   2
  -6  -1 -14 13.6168 5.12341   2
   6  -1  14 12.4788 4.03444   2
  -6   1 -14 22.7706 5.40805   2
   6   1  14 16.9877 3.93384   2
  -6  -2  14 18.4632 4.67561   2
   6   2 -14 24.1519 5.05667   1
  -5  -2  14 84.1431 10.0501   2
   5   2 -14 96.8064 10.1156   1
  -4  -2  14 145.641 15.9396   2
   4   2 -14 197.712 16.0570   1
  -3  -2  14 174.613 15.9364   2
   3  -2 -14 149.646 15.3741   2
   3   2 -14 191.089 15.2099   1
   3   2 -14 160.493 16.1072   2
   2  -2 -14 183.339 15.1558   2
  -2  -2  14 175.723 15.2892   2
   2   2 -14 153.192 15.3862   2
   2   2 -14 151.751 14.1055   1
   1  -2 -14 43.6408 5.95859   2
  -1  -2  14 43.8963 6.32198   2
   1   2 -14 55.3272 7.22647   2
   0  -2  14 152.726 15.5404   2
   0  -2 -14 182.321 15.8595   2
   0   2 -14 211.276 17.0123   2
   0   2  14 174.508 14.0913   2
  -1  -2 -14 10.6579 3.03810   2
   1  -2  14 7.95747 2.65668   2
  -1   2 -14 9.58191 3.46855   2
   2  -2  14 86.5705 9.06042   2
  -2  -2 -14 85.5921 9.58517   2
  -2   2 -14 90.7739 9.85749   2
   3  -2  14 11.2075 3.25291   2
  -3  -2 -14 14.8838 3.90284   2
  -3   2 -14 12.3052 4.07922   2
  -4  -2 -14 95.3249 11.1295   2
   4  -2  14 96.8573 10.1083   2
   4   2  14 94.0031 9.16294   2
  -4   2 -14 92.2005 11.8478   2
   5  -2  14 74.5538 8.83440   2
  -5  -2 -14 89.5047 11.5508   2
   5   2  14 78.0615 8.46352   2
  -5   2 -14 81.9461 11.2304   2
   6  -2  14 3.96614 3.06710   2
  -6  -2 -14 5.27020 3.09872   2
  -6   2 -14 2.55318 3.00633   2
  -6  -3  14 7.96757 3.62239   2
   6   3 -14 7.86602 3.47788   1
  -5  -3  14 30.7405 6.15809   2
   5   3 -14 45.9580 6.69978   1
  -4  -3  14 13.5218 3.78315   2
   4   3 -14 10.6372 3.36314   1
  -3  -3  14 131.553 14.3288   2
   3  -3 -14 145.052 13.9571   2
   3   3 -14 176.384 14.2476   1
   3   3 -14 145.072 15.0096   2
  -2  -3  14 35.5873 5.86102   2
   2  -3 -14 39.8776 5.32664   2
   2   3 -14 26.8395 5.33932   2
   2   3 -14 35.3434 4.95988   1
  -1  -3  14 74.1693 8.10168   2
   1  -3 -14 53.9288 6.93465   2
   1   3 -14 79.4322 8.74638   2
   1   3 -14 74.7674 7.30976   1
   0  -3  14 80.7089 8.18840   2
   0  -3 -14 67.7907 7.38724   2
   0   3 -14 59.9894 8.64102   2
  -1  -3 -14 47.5261 6.33318   2
   1  -3  14 43.6910 6.13704   2
  -1   3 -14 46.3890 7.06695   2
  -2  -3 -14 137.714 12.2793   2
   2  -3  14 118.205 11.6242   2
  -2   3 -14 102.032 12.0041   2
  -3  -3 -14 0.88108 1.57637   2
   3  -3  14 0.55984 2.06611   2
  -3   3 -14 -0.0007 2.33570   2
  -4  -3 -14 90.3794 10.0708   2
   4  -3  14 75.3205 8.97975   2
  -4   3 -14 65.5733 10.1492   2
  -5  -3 -14 14.6802 4.81188   2
   5  -3  14 12.1999 4.01778   2
  -5   3 -14 18.8253 5.56219   2
  -6  -3 -14 49.0482 8.77290   2
  -6  -4  14 36.0654 7.22855   2
   6   4 -14 48.9453 7.75913   1
  -5  -4  14 24.1700 5.29088   2
   5   4 -14 39.1761 6.44146   1
  -4  -4  14 121.341 13.9224   2
   4   4 -14 165.515 14.4648   1
  -3  -4  14 39.7602 6.47268   2
   3  -4 -14 31.7640 4.89007   2
   3   4 -14 43.6705 6.04601   1
   3   4 -14 29.0002 5.96958   2
   2  -4 -14 125.957 11.3006   2
  -2  -4  14 115.746 12.0764   2
   2   4 -14 115.543 12.7462   2
   2   4 -14 125.106 11.7937   1
   1  -4 -14 48.8722 5.91327   2
  -1  -4  14 61.1045 7.81715   2
   1   4 -14 56.5411 6.59157   1
   1   4 -14 60.8442 8.14587   2
   0  -4  14 218.453 19.8321   2
   0  -4 -14 232.866 19.1461   2
   0   4 -14 219.951 20.3737   2
   1  -4  14 15.7137 3.67431   2
  -1  -4 -14 18.1711 3.60143   2
  -1   4 -14 5.81816 3.21693   2
   2  -4  14 22.7347 4.62124   2
  -2  -4 -14 32.3753 5.25230   2
  -2   4 -14 32.1896 5.77446   2
  -3  -4 -14 86.3167 9.14649   2
   3  -4  14 57.3351 8.33356   2
  -3   4 -14 82.6045 10.3209   2
   4  -4  14 140.629 14.3881   2
  -4  -4 -14 151.527 15.1091   2
  -4   4 -14 151.887 15.6405   2
   5  -4  14 35.3819 6.28204   2
  -5  -4 -14 39.0558 7.13243   2
  -5   4 -14 33.0047 7.01505   2
  -6  -5  14 32.0063 6.69839   2
   6   5 -14 31.5654 6.37156   1
  -5  -5  14 33.1408 6.36457   2
   5   5 -14 22.2842 5.14550   1
  -4  -5  14 12.9695 4.24258   2
   4   5 -14 8.95521 3.11537   1
  -3  -5  14 158.376 15.9344   2
   3   5 -14 154.999 16.2832   2
   3   5 -14 171.573 15.5400   1
  -2  -5  14 2.35119 2.08955   2
   2   5 -14 0.98086 1.88794   1
   2   5 -14 0.84127 2.91239   2
  -1  -5  14 204.082 17.7893   2
   1  -5 -14 178.651 16.6564   2
   1   5 -14 170.114 16.9702   1
   1   5 -14 227.608 18.7272   2
   0  -5 -14 15.0446 2.81378   2
   0  -5  14 19.5613 4.20399   2
   0   5 -14 8.64324 3.51257   2
   1  -5  14 15.1412 3.91766   2
  -1  -5 -14 17.7941 3.52137   2
  -1   5 -14 20.3589 4.53577   2
   2  -5  14 89.5165 9.22443   2
  -2  -5 -14 78.1966 8.51968   2
  -2   5 -14 62.4775 9.40525   2
  -3  -5 -14 26.8651 5.13570   2
   3  -5  14 26.3315 5.09484   2
  -3   5 -14 21.6767 5.52055   2
   4  -5  14 24.5437 4.98743   2
  -4  -5 -14 27.9019 5.53560   2
  -4   5 -14 36.2313 6.81533   2
   5  -5  14 42.9623 6.97257   2
  -5  -5 -14 69.3534 9.34868   2
  -5   5 -14 41.0659 7.37353   2
  -5  -6  14 20.5878 5.58041   2
   5   6 -14 29.0940 6.05640   1
  -4  -6  14 86.2719 11.8660   2
   4   6 -14 105.106 11.3455   1
  -3  -6  14 25.7967 5.66305   2
  -2  -6  14 162.423 16.1427   2
   2   6 -14 161.371 16.4614   2
   2   6 -14 167.898 15.6769   1
  -1  -6  14 6.10546 2.78778   2
   1   6 -14 3.97310 2.59210   2
   1   6 -14 6.41773 2.86155   1
   0  -6  14 92.2641 10.0119   2
   0   6 -14 92.3491 10.8167   2
   1  -6  14 70.3285 8.18234   2
  -1   6 -14 67.7846 9.28558   2
   2  -6  14 52.4644 7.31255   2
  -2   6 -14 46.7063 7.58305   2
   3  -6  14 193.705 19.1636   2
  -3   6 -14 230.738 20.4474   2
   4  -6  14 42.7471 6.87789   2
  -4  -6 -14 45.1334 7.33844   2
  -4   6 -14 36.3997 7.17081   2
  -5  -6 -14 33.0446 6.72559   2
  -5  -7  14 1.11296 3.27635   2
   5   7 -14 0.42414 2.86737   1
  -4  -7  14 11.3228 4.42185   2
   4   7 -14 20.2800 5.18690   1
  -3  -7  14 32.6655 6.52718   2
   3   7 -14 43.0219 6.93715   1
  -2  -7  14 6.31353 3.61452   2
   2   7 -14 8.54959 3.37213   2
   2   7 -14 4.87978 2.95512   1
  -1  -7  14 122.892 14.0453   2
   1   7 -14 142.885 14.2562   1
   1   7 -14 158.768 15.2035   2
   0  -7  14 6.85471 2.85116   2
   0   7 -14 3.01351 2.42259   2
   1  -7  14 28.3137 5.45325   2
  -1   7 -14 23.7605 5.05842   2
   2  -7  14 114.634 11.8958   2
  -2   7 -14 113.785 12.5087   2
   3  -7  14 13.5572 4.22078   2
  -3   7 -14 18.8549 5.00852   2
   4  -7  14 0.02999 2.08332   2
  -4   7 -14 1.02900 3.27693   2
  -4  -8  14 9.00577 3.67303   2
   4   8 -14 11.9235 4.46688   1
  -3  -8  14 17.6777 5.22094   2
   3   8 -14 23.8743 5.60985   1
  -2  -8  14 22.4444 5.70915   2
   2   8 -14 31.8827 5.96983   1
   2   8 -14 29.2183 6.38067   2
  -1  -8  14 18.7096 4.93654   2
   1   8 -14 24.6728 5.31760   2
   1   8 -14 22.7909 5.27089   1
   0  -8  14 33.2197 5.85500   2
   0   8 -14 28.9142 5.89146   2
   1  -8  14 45.0379 7.35503   2
  -1   8 -14 53.6705 8.07444   2
   2  -8  14 30.6448 5.91279   2
  -2   8 -14 25.9684 5.87172   2
   3  -8  14 28.5548 5.48067   2
  -3   8 -14 34.4312 6.56477   2
   3   9 -14 69.3419 10.1880   1
  -2  -9  14 17.4134 5.23452   2
   2   9 -14 23.3513 5.62684   1
  -1  -9  14 48.8695 7.94444   2
   1   9 -14 51.6167 8.53973   2
   1   9 -14 51.8465 8.39726   1
   0  -9  14 1.82031 2.99553   2
   0   9 -14 0.92471 3.04993   2
   1  -9  14 119.759 12.7219   2
  -1   9 -14 121.335 13.1141   2
   2  -9  14 12.5666 4.27267   2
  -2   9 -14 6.81570 3.92534   2
   1  10 -14 24.6089 5.90763   2
   1  10 -14 20.6112 5.42699   1
   0  10 -14 4.49326 3.66232   2
  -4   0  15 92.6320 9.41773   2
   3   0 -15 7.64497 3.27362   2
  -3   0  15 7.67011 2.68622   2
   2   0 -15 2.97467 2.36391   2
  -2   0  15 1.57551 1.60715   2
   1   0 -15 90.4650 9.54517   2
  -1   0  15 88.6999 8.74035   2
   0   0 -15 68.6543 7.89248   2
  -1   0 -15 211.096 19.1878   2
   2   0  15 90.2093 8.51445   2
  -2   0 -15 75.2999 9.25544   2
  -3   0 -15 135.060 13.0494   2
   3   0  15 107.496 10.9621   2
  -4   0 -15 6.15748 3.47301   2
   4   0  15 2.83030 1.95234   2
  -5   0 -15 51.6419 8.81991   2
   5   0  15 51.1588 6.87665   2
  -5  -1  15 1.73839 2.00549   2
  -4  -1  15 131.474 12.8542   2
  -3  -1  15 39.2559 6.08711   2
   3  -1 -15 59.7269 7.48190   2
   3   1 -15 42.4787 6.83117   2
   2  -1 -15 70.0930 8.28392   2
  -2  -1  15 68.6236 7.94520   2
  -2   1  15 77.1045 7.76449   2
   2   1 -15 80.8707 9.00012   2
  -1  -1  15 143.965 12.9674   2
   1  -1 -15 135.613 13.2476   2
   1   1 -15 138.778 13.7291   2
   0  -1  15 22.0416 4.18323   2
   0  -1 -15 28.1915 4.88827   2
   0   1  15 26.1148 3.83006   2
   0   1 -15 30.1606 5.46468   2
   1  -1  15 171.098 15.0333   2
  -1  -1 -15 171.917 15.8054   2
  -1   1 -15 159.539 15.8948   2
  -2  -1 -15 1.78915 2.40084   2
   2  -1  15 2.47433 1.96006   2
  -2   1 -15 5.36455 2.47453   2
   2   1  15 1.46291 1.46835   2
   3  -1  15 74.5379 8.53852   2
  -3  -1 -15 102.463 10.4571   2
   3   1  15 80.8110 8.16937   2
  -3   1 -15 77.7717 10.4914   2
  -4  -1 -15 44.4236 7.31552   2
   4  -1  15 30.1624 5.09692   2
  -4   1 -15 35.4366 6.99032   2
   4   1  15 31.3239 4.82962   2
  -5  -1 -15 14.3801 5.07400   2
   5  -1  15 8.20935 3.15469   2
   5   1  15 19.8852 3.74248   2
  -5   1 -15 15.3451 4.54152   2
  -6  -2  15 6.80988 3.26941   2
  -5  -2  15 13.8305 3.88655   2
  -4  -2  15 55.4674 7.49985   2
  -3  -2  15 17.2036 3.82775   2
   3  -2 -15 25.3846 4.61114   2
   3   2 -15 18.3812 4.54370   2
  -2  -2  15 24.0728 4.79423   2
   2  -2 -15 25.0929 4.60009   2
   2   2 -15 27.9560 5.32923   2
   2   2 -15 30.7003 4.08785   1
  -1  -2  15 66.7528 7.81649   2
   1  -2 -15 70.1574 7.82162   2
   1   2 -15 74.5883 8.69794   2
   0  -2 -15 96.9515 9.63707   2
   0  -2  15 82.4639 9.14029   2
   0   2 -15 101.327 10.2469   2
   1  -2  15 203.841 18.4752   2
  -1  -2 -15 223.076 19.0593   2
  -1   2 -15 209.132 19.3583   2
   2  -2  15 17.8213 3.72793   2
  -2  -2 -15 19.3767 4.29284   2
  -2   2 -15 11.6771 3.70554   2
   3  -2  15 168.324 15.2085   2
  -3  -2 -15 156.791 16.0254   2
  -3   2 -15 168.514 16.5985   2
   4  -2  15 37.0614 6.03210   2
  -4  -2 -15 43.4220 7.16351   2
  -4   2 -15 42.1719 7.69110   2
  -5  -2 -15 69.6213 10.2273   2
   5  -2  15 72.2905 8.40333   2
  -5   2 -15 76.5794 10.7319   2
  -6  -3  15 44.0674 7.15699   2
  -5  -3  15 4.62078 3.03729   2
  -4  -3  15 190.169 18.7046   2
   4   3 -15 212.114 18.2827   1
  -3  -3  15 164.371 17.0536   2
   3  -3 -15 182.628 16.7143   2
   3   3 -15 220.624 18.4817   2
   2  -3 -15 187.143 15.3248   2
  -2  -3  15 162.857 15.5973   2
   2   3 -15 166.916 16.1355   2
   2   3 -15 153.974 14.5829   1
   1  -3 -15 94.4229 9.43974   2
  -1  -3  15 90.9629 9.88671   2
   1   3 -15 97.8143 10.7487   2
   0  -3  15 37.3515 5.86916   2
   0  -3 -15 49.7621 6.14157   2
   0   3 -15 33.7555 6.22926   2
  -1  -3 -15 129.258 12.0688   2
   1  -3  15 110.713 11.8238   2
  -1   3 -15 131.627 12.8787   2
   2  -3  15 4.63525 2.45660   2
  -2  -3 -15 5.63996 2.60803   2
  -2   3 -15 8.99640 3.65120   2
   3  -3  15 46.5547 6.50391   2
  -3  -3 -15 45.1454 6.98622   2
  -3   3 -15 48.3091 7.97878   2
  -4  -3 -15 62.7706 9.36921   2
   4  -3  15 60.3330 8.19275   2
  -4   3 -15 74.1900 10.2031   2
   5  -3  15 2.04326 2.26996   2
  -5  -3 -15 6.34398 3.87958   2
  -5   3 -15 4.90664 3.79336   2
  -5  -4  15 5.98098 3.66750   2
   5   4 -15 16.3264 4.06893   1
  -4  -4  15 70.3051 9.83057   2
   4   4 -15 79.2067 8.88093   1
   3  -4 -15 36.5282 7.45216   2
  -3  -4  15 28.5958 5.52337   2
   3   4 -15 41.2631 6.97421   2
   2  -4 -15 196.861 17.7814   2
  -2  -4  15 176.680 18.5438   2
   2   4 -15 207.134 19.5304   2
   2   4 -15 238.989 18.5059   1
   1  -4 -15 20.3200 3.81138   2
  -1  -4  15 16.9687 4.03490   2
   1   4 -15 16.9219 3.59115   1
   1   4 -15 19.4732 4.48974   2
   0  -4 -15 122.601 11.4779   2
   0  -4  15 121.090 12.1151   2
   0   4 -15 117.360 12.7358   2
  -1  -4 -15 45.8402 5.97137   2
   1  -4  15 37.5811 5.91038   2
  -1   4 -15 36.8934 6.57296   2
   2  -4  15 0.32859 1.51736   2
  -2  -4 -15 -0.8736 1.51168   2
  -2   4 -15 6.52081 3.40142   2
  -3  -4 -15 159.412 14.8488   2
   3  -4  15 136.143 14.1808   2
  -3   4 -15 147.902 15.1240   2
   4  -4  15 66.8341 9.06831   2
  -4  -4 -15 76.6045 9.99524   2
  -4   4 -15 80.0623 10.8170   2
  -5  -4 -15 37.1817 6.92235   2
   5  -4  15 27.1257 5.31504   2
  -5  -5  15 4.33979 3.59583   2
   5   5 -15 5.01307 2.93237   1
  -4  -5  15 16.0494 4.81916   2
   4   5 -15 21.8339 4.91928   1
  -3  -5  15 86.6805 11.4465   2
   3   5 -15 105.932 10.6058   1
   3   5 -15 91.0493 11.9894   2
  -2  -5  15 72.4706 9.28164   2
   2   5 -15 62.7716 9.43688   2
   2   5 -15 70.7332 8.10786   1
  -1  -5  15 102.696 12.1017   2
   1   5 -15 121.753 11.9431   1
   1   5 -15 142.951 13.5750   2
   0  -5  15 67.4361 8.76253   2
   0   5 -15 69.3699 9.48106   2
   1  -5  15 26.2462 5.19368   2
  -1   5 -15 36.7306 6.57844   2
  -2  -5 -15 5.93053 2.76370   2
   2  -5  15 8.24981 2.84431   2
  -2   5 -15 5.47923 3.27800   2
   3  -5  15 31.0997 5.18468   2
  -3  -5 -15 28.9443 5.32912   2
  -3   5 -15 19.7712 5.12132   2
  -4  -5 -15 90.6710 10.7882   2
   4  -5  15 92.5887 10.6225   2
  -4   5 -15 94.9166 12.2323   2
  -5  -6  15 73.6239 11.5387   2
   5   6 -15 121.125 11.9610   1
  -4  -6  15 13.2904 4.65738   2
   4   6 -15 18.3489 4.69555   1
  -3  -6  15 77.5367 11.5402   2
   3   6 -15 125.749 11.8273   1
  -2  -6  15 146.539 16.0338   2
   2   6 -15 177.124 16.0714   1
   2   6 -15 171.999 16.9494   2
  -1  -6  15 83.0204 9.93500   2
   1   6 -15 77.7804 9.09367   1
   1   6 -15 93.4594 10.3230   2
   0  -6  15 110.914 12.3313   2
   0   6 -15 144.488 13.9273   2
   1  -6  15 19.3446 4.44265   2
  -1   6 -15 13.1371 4.49288   2
   2  -6  15 19.4624 4.23460   2
  -2   6 -15 19.0307 5.19176   2
   3  -6  15 21.0348 4.90560   2
  -3   6 -15 23.4889 5.23481   2
   4  -6  15 3.17334 3.14414   2
  -4  -7  15 28.7228 6.32210   2
   4   7 -15 64.1581 8.44929   1
  -3  -7  15 1.21047 2.26267   2
   3   7 -15 12.7278 3.99382   1
  -2  -7  15 39.7056 6.92362   2
   2   7 -15 36.4202 6.62248   2
   2   7 -15 34.4526 6.21666   1
  -1  -7  15 89.0222 10.5641   2
   1   7 -15 84.6609 10.7178   2
   1   7 -15 64.2880 8.51590   1
   0  -7  15 28.2353 5.54721   2
   0   7 -15 21.5445 5.46402   2
   1  -7  15 29.8865 5.73718   2
  -1   7 -15 20.9890 5.17680   2
   2  -7  15 9.63240 3.65697   2
  -2   7 -15 13.7774 4.74289   2
   3  -7  15 41.5515 6.76148   2
  -3   7 -15 33.5823 6.62338   2
  -3  -8  15 19.2639 5.52296   2
   3   8 -15 33.0814 6.19344   1
  -2  -8  15 59.3765 8.78341   2
   2   8 -15 54.6696 8.94744   2
   2   8 -15 67.2215 9.19025   1
  -1  -8  15 45.7576 8.11407   2
   1   8 -15 57.7224 8.73752   2
   1   8 -15 60.7240 8.40280   1
   0  -8  15 67.7240 9.15576   2
   0   8 -15 68.0657 9.68320   2
   1  -8  15 6.17186 3.35882   2
  -1   8 -15 4.03098 2.87700   2
  -2   8 -15 27.8790 6.36382   2
   2   9 -15 9.83209 3.86497   1
   1   9 -15 124.075 13.7919   1
   0  -9  15 32.0667 6.74911   2
   0   9 -15 40.0844 7.19827   2
  -1   9 -15 36.9437 7.63389   2
   3   0 -16 424.252 35.7434   2
   2   0 -16 54.3138 7.65864   2
  -1   0  16 3.62921 2.04586   2
   1   0 -16 1.14569 2.29416   2
   0   0 -16 48.9148 6.97225   2
   0   0  16 41.3881 5.71829   2
   1   0  16 1.19368 1.58746   2
  -1   0 -16 1.27918 2.30468   2
   2   0  16 50.9531 6.00548   2
  -2   0 -16 52.3848 7.86861   2
  -3   0 -16 3.01911 2.90623   2
   3   0  16 2.47634 1.90363   2
   4   0  16 9.95916 2.96719   2
  -4   0 -16 10.5213 3.87441   2
   5   0  16 4.97100 2.67261   2
  -5   0 -16 4.70200 3.74059   2
  -4  -1  16 118.158 11.9155   2
   3  -1 -16 118.308 11.4816   2
  -3  -1  16 111.947 10.8040   2
   3   1 -16 88.2570 10.8695   2
   2  -1 -16 26.9669 4.88919   2
  -2  -1  16 25.2836 4.38469   2
   2   1 -16 29.1726 5.62883   2
  -1  -1  16 145.868 13.8862   2
   1  -1 -16 156.696 14.6083   2
   1   1 -16 157.894 14.9742   2
   0  -1 -16 29.8855 5.15666   2
   0  -1  16 29.7080 4.77087   2
   0   1 -16 25.3768 5.19252   2
   1  -1  16 59.5246 7.09832   2
  -1  -1 -16 69.4017 8.69983   2
  -1   1 -16 69.5333 8.98790   2
   2  -1  16 29.8332 4.68832   2
  -2  -1 -16 30.0019 5.63970   2
  -2   1 -16 33.3005 5.94564   2
  -3  -1 -16 30.3931 5.78592   2
  -3   1 -16 34.5013 6.60617   2
   3   1  16 26.6238 4.14395   2
   4  -1  16 46.1432 6.64378   2
  -4  -1 -16 59.0624 9.03078   2
  -4   1 -16 52.1673 8.57280   2
  -5  -1 -16 13.2013 4.53763   2
   5  -1  16 9.97133 2.92996   2
  -5   1 -16 11.3366 4.83803   2
  -5  -2  16 38.3903 6.28272   2
  -4  -2  16 3.29154 2.40565   2
  -3  -2  16 203.090 18.4472   2
   3  -2 -16 235.786 18.8835   2
   3   2 -16 171.744 18.7726   2
   2  -2 -16 154.653 13.3985   2
  -2  -2  16 116.065 12.8112   2
   2   2 -16 140.813 14.0250   2
   1  -2 -16 80.2662 8.38548   2
  -1  -2  16 72.0733 8.22322   2
   1   2 -16 66.0120 9.27949   2
   0  -2  16 86.6353 9.74412   2
   0  -2 -16 100.714 10.1517   2
   0   2 -16 106.286 11.0319   2
   1  -2  16 9.27545 2.94207   2
  -1  -2 -16 8.56393 3.00275   2
  -1   2 -16 13.7914 3.72538   2
   2  -2  16 106.674 10.7564   2
  -2  -2 -16 99.3122 11.1021   2
  -2   2 -16 121.004 12.3335   2
  -3  -2 -16 2.71475 2.67204   2
   3  -2  16 0.80700 1.46770   2
  -3   2 -16 -0.9154 2.54078   2
  -4  -2 -16 43.1676 7.46708   2
   4  -2  16 35.1985 5.48845   2
  -4   2 -16 33.9226 7.17730   2
   5  -2  16 2.07798 2.52183   2
  -5  -2 -16 3.92901 3.43924   2
  -5  -3  16 13.8661 4.20650   2
  -4  -3  16 77.7498 9.37720   2
   3  -3 -16 9.41232 2.82265   2
  -3  -3  16 8.86547 3.19347   2
   3   3 -16 10.1893 3.86511   2
  -2  -3  16 7.80032 3.11828   2
   2  -3 -16 7.77974 2.67725   2
   2   3 -16 11.3694 3.53341   2
  -1  -3  16 95.0603 10.4882   2
   1  -3 -16 106.537 10.2790   2
   1   3 -16 102.937 11.1941   2
   0  -3 -16 0.57509 1.63065   2
   0  -3  16 2.84240 2.33258   2
   0   3 -16 0.92501 1.99582   2
  -1  -3 -16 69.1908 7.88401   2
   1  -3  16 70.0168 7.95013   2
  -1   3 -16 57.9619 8.83693   2
   2  -3  16 8.63214 3.03227   2
  -2  -3 -16 10.3560 3.33761   2
  -2   3 -16 15.4610 4.59610   2
  -3  -3 -16 9.81775 3.63646   2
   3  -3  16 9.47810 3.24891   2
  -3   3 -16 4.08792 2.70462   2
   4  -3  16 38.9228 6.35119   2
  -4  -3 -16 46.6581 7.59563   2
  -4   3 -16 43.3460 7.80882   2
  -5  -4  16 52.0196 7.94203   2
  -4  -4  16 3.71807 3.13669   2
  -3  -4  16 84.2343 9.64000   2
   3   4 -16 69.4916 10.3110   2
  -2  -4  16 48.6530 7.53323   2
   2   4 -16 73.4034 10.4495   1
   2   4 -16 57.6282 8.64353   2
  -1  -4  16 45.8753 6.69058   2
   1   4 -16 44.7584 7.52822   2
   0  -4  16 83.7084 9.82412   2
   0  -4 -16 101.804 9.72463   2
   0   4 -16 107.331 11.4175   2
  -1  -4 -16 6.92552 2.57412   2
   1  -4  16 5.99422 2.47979   2
  -1   4 -16 7.00563 3.80424   2
  -2  -4 -16 26.5164 5.09084   2
   2  -4  16 31.5817 5.43221   2
  -2   4 -16 34.9756 6.59614   2
  -3  -4 -16 3.61875 2.67380   2
   3  -4  16 6.80544 3.06198   2
  -3   4 -16 2.66177 2.43786   2
  -4  -4 -16 14.6581 4.54269   2
   4  -4  16 10.3020 3.74538   2
  -4   4 -16 3.72137 2.98874   2
  -4  -5  16 21.4285 5.18330   2
  -3  -5  16 29.2366 5.77381   2
   3   5 -16 25.9390 4.87774   1
   3   5 -16 27.4772 5.74577   2
  -2  -5  16 15.2587 4.35154   2
   2   5 -16 22.8479 5.52140   2
   2   5 -16 22.9284 4.39720   1
  -1  -5  16 78.9953 9.33960   2
   1   5 -16 71.6017 10.0834   2
   0  -5  16 75.0478 8.88691   2
   0   5 -16 69.2183 9.60959   2
   1  -5  16 123.156 11.7841   2
  -1   5 -16 95.0072 11.7175   2
   2  -5  16 98.9564 10.7320   2
  -2   5 -16 95.2998 11.5424   2
   3  -5  16 23.2625 5.02250   2
  -3   5 -16 19.3117 5.42066   2
   4  -5  16 82.1147 9.53523   2
  -4  -6  16 26.7947 6.11589   2
  -3  -6  16 7.24232 3.63749   2
   3   6 -16 10.1104 3.55151   1
  -2  -6  16 24.4545 5.32386   2
   2   6 -16 29.2539 6.11610   2
   2   6 -16 15.9108 4.20135   1
  -1  -6  16 30.6154 5.75949   2
   1   6 -16 26.2268 5.70844   2
   0  -6  16 35.6236 5.61422   2
   0   6 -16 17.2251 5.22575   2
   1  -6  16 24.1987 5.15445   2
  -1   6 -16 26.5874 5.93944   2
   2  -6  16 49.4019 7.34339   2
  -2   6 -16 43.3049 7.47169   2
   3  -6  16 16.9275 4.60700   2
  -3   6 -16 17.6320 5.15252   2
  -3  -7  16 32.0538 6.53540   2
   3   7 -16 36.2063 6.38622   1
  -2  -7  16 19.7484 5.07279   2
   2   7 -16 29.9031 6.27284   2
   2   7 -16 30.4131 5.77778   1
  -1  -7  16 52.6491 8.39232   2
   1   7 -16 63.5781 9.52988   2
   1   7 -16 64.5051 8.16154   1
   0  -7  16 19.0034 4.70137   2
   0   7 -16 22.9921 5.81523   2
   1  -7  16 30.8889 5.98803   2
  -1   7 -16 37.7076 6.93005   2
   2  -7  16 23.9654 5.29211   2
  -2   7 -16 16.3768 5.22471   2
   2   8 -16 28.0945 6.04260   1
  -1  -8  16 35.3952 6.44447   2
   1   8 -16 39.0328 7.13392   2
   1   8 -16 27.1985 5.83515   1
   0  -8  16 15.2779 4.63567   2
   0   8 -16 18.8075 5.01961   2
   3   0 -17 14.9917 4.24795   2
   2   0 -17 -0.8620 1.81489   2
   1   0 -17 2.73797 1.91355   2
   0   0 -17 299.565 26.1433   2
  -1   0 -17 -0.7348 2.15752   2
   1   0  17 8.33362 2.51101   2
   2   0  17 0.87392 1.59697   2
  -2   0 -17 4.67108 2.88810   2
   3   0  17 9.06094 2.61156   2
  -3   0 -17 2.75338 2.40381   2
  -4   0 -17 86.9335 11.8412   2
   3  -1 -17 5.08339 2.90783   2
   3   1 -17 9.86061 3.54706   2
  -2  -1  17 27.1457 4.34468   2
   2  -1 -17 25.6597 4.98333   2
   2   1 -17 20.6551 4.86010   2
   1  -1 -17 24.8275 4.70439   2
  -1  -1  17 17.6991 3.57896   2
   1   1 -17 24.7050 4.74146   2
   0  -1 -17 28.1099 5.24966   2
   0  -1  17 23.9412 4.15854   2
   0   1 -17 26.1422 5.07992   2
   1  -1  17 2.72759 2.01585   2
  -1  -1 -17 4.01317 2.50639   2
  -1   1 -17 4.92129 2.97210   2
  -2  -1 -17 2.68695 2.03591   2
   2  -1  17 2.57643 2.00496   2
  -2   1 -17 1.66184 2.80272   2
  -3  -1 -17 10.3800 4.04676   2
   3  -1  17 4.45282 2.25670   2
  -3   1 -17 7.03912 3.88783   2
  -4  -1 -17 25.7757 6.10905   2
   4  -1  17 27.6168 4.84473   2
  -4   1 -17 23.4688 6.36954   2
  -4  -2  17 2.48314 2.20093   2
  -3  -2  17 128.001 13.3593   2
   3  -2 -17 151.020 13.9439   2
   3   2 -17 140.763 14.6548   2
   2  -2 -17 20.9772 4.43652   2
  -2  -2  17 20.2195 4.12221   2
   2   2 -17 24.7368 5.18676   2
  -1  -2  17 8.06075 2.92084   2
   1  -2 -17 17.2984 3.73116   2
   1   2 -17 9.93912 3.44657   2
   0  -2 -17 226.795 19.5546   2
   0  -2  17 217.795 19.1779   2
   0   2 -17 205.471 20.0895   2
  -1  -2 -17 10.0818 2.94171   2
   1  -2  17 11.7470 3.29688   2
  -1   2 -17 9.45992 3.76720   2
   2  -2  17 74.6113 8.63598   2
  -2  -2 -17 98.5978 9.98582   2
  -2   2 -17 67.6550 10.0378   2
  -3  -2 -17 2.59129 2.42753   2
   3  -2  17 5.96632 2.59865   2
  -3   2 -17 2.29086 3.19923   2
   4  -2  17 38.2011 6.34292   2
  -4  -2 -17 55.3141 8.58160   2
  -4   2 -17 59.0144 9.20118   2
  -4  -3  17 18.2996 4.69579   2
  -3  -3  17 40.6455 6.44572   2
   3   3 -17 51.4227 8.22582   2
  -2  -3  17 29.3293 5.31476   2
   2  -3 -17 31.7304 5.05746   2
   2   3 -17 25.5922 5.77631   2
   1  -3 -17 80.7661 8.74261   2
  -1  -3  17 76.6325 8.95782   2
   1   3 -17 85.7606 10.7827   2
   0  -3 -17 6.43147 2.61616   2
   0  -3  17 3.49233 2.17426   2
   0   3 -17 6.00855 3.49109   2
  -1  -3 -17 33.5633 5.52362   2
   1  -3  17 34.4892 5.55286   2
  -1   3 -17 36.6953 6.73215   2
   2  -3  17 19.4934 4.18123   2
  -2  -3 -17 15.6332 4.16672   2
  -2   3 -17 18.1829 5.16662   2
  -3  -3 -17 45.1370 7.47853   2
   3  -3  17 40.5151 6.41479   2
  -3   3 -17 43.1723 7.55995   2
  -4  -3 -17 14.8114 4.72077   2
   4  -3  17 14.5448 4.16200   2
  -4  -4  17 10.4996 3.93891   2
  -3  -4  17 131.746 14.1169   2
   3   4 -17 149.589 14.9497   2
  -2  -4  17 1.98616 2.69680   2
   2   4 -17 1.70765 3.17998   2
  -1  -4  17 118.628 12.5672   2
   1   4 -17 141.624 14.1306   2
   0  -4  17 52.2010 7.26663   2
   0   4 -17 52.0431 8.00462   2
   1  -4  17 -0.5851 2.23989   2
  -1   4 -17 1.00670 2.10903   2
  -2  -4 -17 112.857 11.3871   2
   2  -4  17 95.4882 10.6596   2
  -2   4 -17 90.4125 12.0834   2
   3  -4  17 0.54586 2.48667   2
  -3  -4 -17 -0.3960 2.20091   2
  -3   4 -17 1.68496 3.24836   2
  -4  -5  17 63.4627 9.12302   2
  -3  -5  17 19.2690 4.59177   2
   3   5 -17 14.8859 4.40707   2
  -2  -5  17 29.1536 5.80704   2
   2   5 -17 38.8246 7.03035   2
  -1  -5  17 40.4452 6.76707   2
   1   5 -17 44.9590 7.83761   2
   0  -5  17 21.5548 4.85901   2
   0   5 -17 14.5797 4.86804   2
   1  -5  17 5.34337 3.26219   2
  -1   5 -17 19.7167 5.24235   2
   2  -5  17 14.2991 4.12061   2
  -2   5 -17 12.6685 4.55032   2
   3  -5  17 46.4015 7.21001   2
  -3  -6  17 32.5551 6.21882   2
  -2  -6  17 17.5729 4.78885   2
   2   6 -17 20.4108 5.56140   2
  -1  -6  17 70.9463 9.54181   2
   1   6 -17 69.1004 9.88390   2
   0  -6  17 20.8705 4.53139   2
   0   6 -17 18.5178 4.86508   2
   1  -6  17 6.28071 3.23664   2
  -1   6 -17 1.80300 2.36113   2
   2  -6  17 41.1895 6.84529   2
  -2   6 -17 36.4388 8.11198   2
  -2  -7  17 41.7857 7.15512   2
  -1  -7  17 34.6193 6.25699   2
   0  -7  17 69.3636 9.76582   2
   0   7 -17 104.188 13.1613   2
   1  -7  17 14.8728 4.56111   2
   3   0 -18 81.1892 10.4576   2
   2   0 -18 -0.3041 2.14199   2
   1   0 -18 25.1600 5.15259   2
   0   0 -18 27.5495 5.33961   2
  -1   0 -18 32.8208 6.11104   2
  -2   0 -18 48.1115 7.83850   2
  -3   0 -18 3.08232 3.40095   2
   3  -1 -18 13.9532 3.82868   2
   3   1 -18 6.92655 3.50746   2
   2  -1 -18 169.758 16.1545   2
   2   1 -18 165.052 16.3552   2
   1  -1 -18 85.2004 9.63078   2
   1   1 -18 83.9974 10.0884   2
   0  -1 -18 69.0876 8.79671   2
   0  -1  18 60.1401 8.40939   2
   0   1 -18 57.3417 8.53757   2
   1  -1  18 142.904 14.5829   2
  -1  -1 -18 181.435 16.2709   2
  -1   1 -18 178.285 16.5874   2
   2  -1  18 174.254 15.9751   2
  -2  -1 -18 187.643 17.6439   2
  -2   1 -18 175.894 17.7302   2
  -3  -1 -18 73.3488 10.6018   2
   3  -1  18 80.9093 8.80291   2
  -3   1 -18 82.8356 11.2814   2
   3  -2 -18 8.21042 3.18200   2
   3   2 -18 12.8755 4.44732   2
  -2  -2  18 4.68861 2.48804   2
   2  -2 -18 8.31858 3.09271   2
   2   2 -18 7.04728 3.63379   2
   1  -2 -18 2.37617 2.14717   2
  -1  -2  18 0.17258 1.59104   2
   1   2 -18 1.78986 2.96611   2
   0  -2 -18 13.9230 3.70420   2
   0  -2  18 7.78030 2.85045   2
   0   2 -18 18.9252 4.40012   2
   1  -2  18 13.6468 3.59579   2
  -1  -2 -18 20.0203 4.45727   2
  -1   2 -18 28.9645 5.83144   2
  -2  -2 -18 2.31493 1.98143   2
   2  -2  18 -0.8969 1.89029   2
  -2   2 -18 -0.0269 3.09013   2
   3  -2  18 7.64005 3.16648   2
  -3  -2 -18 16.2120 4.81304   2
  -3   2 -18 12.6469 4.77418   2
  -3  -3  18 19.3135 4.57338   2
   3   3 -18 23.3561 5.53497   2
  -2  -3  18 94.3581 10.7995   2
   2   3 -18 117.455 12.5009   2
  -1  -3  18 18.1102 3.93353   2
   1   3 -18 2.81494 3.37117   2
   0  -3 -18 162.632 14.6894   2
   0  -3  18 127.304 13.3368   2
   0   3 -18 131.208 14.5177   2
   1  -3  18 98.4735 10.3703   2
  -1  -3 -18 103.354 10.6231   2
  -1   3 -18 88.6114 10.9374   2
  -2  -3 -18 90.0137 10.2998   2
   2  -3  18 88.9218 9.92975   2
  -2   3 -18 95.4092 12.2053   2
  -3  -3 -18 111.654 12.3583   2
  -3   3 -18 101.931 12.4517   2
  -3  -4  18 14.4719 3.89528   2
   3   4 -18 10.5639 3.69373   2
  -2  -4  18 3.18532 2.21284   2
   2   4 -18 9.52335 4.38031   2
  -1  -4  18 28.9545 5.49498   2
   1   4 -18 42.6933 7.04786   2
   0  -4  18 1.29757 2.26894   2
   0   4 -18 3.16575 3.54633   2
   1  -4  18 50.3160 7.44985   2
  -1   4 -18 62.4590 9.12803   2
   2  -4  18 1.06098 2.50952   2
  -2   4 -18 2.15797 3.63555   2
  -2  -5  18 86.2903 10.6821   2
   2   5 -18 101.893 12.7171   2
  -1  -5  18 18.3594 4.25063   2
   1   5 -18 11.4447 3.93787   2
   0  -5  18 95.7747 11.0222   2
   0   5 -18 103.311 11.7058   2
   1  -5  18 36.1756 5.99981   2
  -1   5 -18 38.3207 6.93741   2
   2  -5  18 20.7250 4.45924   2
  -1  -6  18 55.2611 8.36136   2
   0  -6  18 13.5615 3.90459   2
   3   0 -19 2.78012 2.45805   2
   2   0 -19 19.9437 4.94338   2
   1   0 -19 3.67036 3.07781   2
   0   0 -19 29.3480 5.78080   2
  -1   0 -19 90.8324 10.4553   2
  -2   0 -19 32.3294 6.06781   2
   3  -1 -19 9.85111 3.86313   2
   3   1 -19 14.3432 4.66679   2
   2  -1 -19 42.5605 7.01427   2
   2   1 -19 45.6415 7.73422   2
   1  -1 -19 42.9413 6.75149   2
   1   1 -19 37.2602 6.89916   2
   0  -1 -19 15.1297 4.21255   2
   0   1 -19 16.7028 4.78476   2
  -1  -1 -19 43.0808 7.14236   2
  -1   1 -19 48.6665 7.82417   2
  -2  -1 -19 6.58635 3.83133   2
  -2   1 -19 22.1342 5.42825   2
   3   2 -19 9.03507 3.68404   2
   2   2 -19 6.75806 3.18907   2
   1  -2 -19 82.1615 9.00777   2
   1   2 -19 72.3497 10.2761   2
   0  -2 -19 11.7659 3.57784   2
   0   2 -19 9.45758 4.04970   2
  -1  -2 -19 123.206 11.7678   2
   1  -2  19 89.3716 10.4615   2
  -1   2 -19 98.2303 11.9417   2
  -2  -2 -19 58.2273 8.33350   2
   2  -2  19 37.9217 6.26610   2
  -2   2 -19 43.8425 7.71615   2
  -2  -3  19 -0.8365 1.83808   2
   2   3 -19 6.22091 3.61379   2
  -1  -3  19 8.04964 3.15655   2
   1   3 -19 15.2031 4.62361   2
   0  -3  19 23.7977 4.59137   2
   0   3 -19 23.8808 6.00768   2
   1  -3  19 4.81136 2.82718   2
  -1   3 -19 2.57398 3.46695   2
  -2  -4  19 7.65153 3.32492   2
   2   4 -19 15.9294 4.78517   2
  -1  -4  19 117.940 12.7471   2
   1   4 -19 134.101 14.2636   2
   0  -4  19 10.5744 3.66978   2
   0   4 -19 16.0351 4.53506   2
   1  -4  19 79.6459 9.45923   2
   1   0 -20 24.6573 5.22388   2
   0   0 -20 21.0529 5.04279   2
   1  -1 -20 17.7549 4.77483   2
   1   1 -20 17.1938 4.90845   2
   0  -1 -20 68.1403 9.35117   2
   0   1 -20 66.3782 9.57981   2
   0   0   0    0.00    0.00   0
 _exptl_absorpt_process_details 'SADABS 2014/4'
 _exptl_absorpt_correction_type   multiscan
 _exptl_absorpt_correction_T_max  0.0932
 _exptl_absorpt_correction_T_min  0.0643
 _exptl_special_details
)
 The following wavelength and cell were deduced by SADABS from the
 direction cosines etc. They are given here for emergency use only:
 CELL 0.71094    7.416   11.242   16.126   89.983   93.116   89.996
)
;
_shelx_hkl_checksum     70607
_shelx_res_file
;
    p21_a.res created by SHELXL-2014/7
TITL p21_a.res in P2(1)
REM Old TITL p21 in P2(1)
REM SHELXT solution in P2(1)
REM R1 0.140, Rweak 0.034, Alpha 0.005, Orientation as input
REM Flack x = 0.016 ( 0.453 ) from Parsons' quotients
REM Formula found by SHELXT: C31 O3 Fe2
CELL 0.71073 7.4178 11.2436 16.116 90 93.148 90
ZERR 4 0.0012 0.0015 0.0018 0 0.004 0
LATT -1
SYMM -X,0.5+Y,-Z
SFAC C H Fe O S
UNIT 62 76 2 6 2
L.S. 10
PLAN  20
TEMP -173.15
BOND $H
MORE -1
CONF
fmap 2
acta 52
OMIT 0 0 1
REM <olex2.extras>
REM <HklSrc "%.\\EMEL_JC01_0m.hkl">
REM </olex2.extras>
WGHT    0.026600
FVAR       0.49718
FE1   3   -0.294439    0.500229    1.064330    11.00000    0.01789    0.02432 =
         0.01735   -0.00136    0.00341   -0.00177
S1    5    0.266033    0.462546    0.352624    11.00000    0.02497    0.02138 =
         0.02097    0.00268    0.00348    0.00667
O3    4    0.124436    0.437777    0.413876    11.00000    0.03851    0.02494 =
         0.02327    0.00144    0.01299    0.00170
O2    4   -0.229934    0.285983    0.792202    11.00000    0.02640    0.02434 =
         0.02392   -0.00387    0.00724   -0.00986
O1    4    0.935080    0.612581    0.477621    11.00000    0.02268    0.02297 =
         0.02434    0.00199    0.00416   -0.00225
AFIX 147
H1    2    0.988646    0.554793    0.456948    11.00000   -1.50000
AFIX   0
C17   1   -0.150168    0.377983    0.779031    11.00000    0.01889    0.02307 =
         0.01060   -0.00333   -0.00241   -0.00153
C13   1    0.042180    0.389476    0.752341    11.00000    0.02031    0.01782 =
         0.01598   -0.00015    0.00019   -0.00365
C8    1    0.225840    0.554170    0.690755    11.00000    0.01855    0.01563 =
         0.01468   -0.00019   -0.00017    0.00001
AFIX  13
H8    2    0.310776    0.548409    0.740968    11.00000   -1.20000
AFIX   0
C15   1   -0.074405    0.587953    0.772387    11.00000    0.02032    0.01812 =
         0.01797   -0.00057   -0.00003    0.00252
AFIX  23
H15A  2   -0.117526    0.662858    0.745804    11.00000   -1.20000
H15B  2   -0.005509    0.606821    0.825096    11.00000   -1.20000
AFIX   0
C14   1    0.039419    0.515921    0.714347    11.00000    0.01876    0.01757 =
         0.01451   -0.00024    0.00009   -0.00106
AFIX  13
H14   2   -0.034747    0.509537    0.660814    11.00000   -1.20000
AFIX   0
C22   1   -0.040629    0.435220    1.053990    11.00000    0.02120    0.02544 =
         0.01955    0.00072    0.00478    0.00589
AFIX  43
H22   2    0.020316    0.380922    1.090961    11.00000   -1.20000
AFIX   0
C5    1    0.528449    0.621399    0.595116    11.00000    0.01882    0.01870 =
         0.01205    0.00049   -0.00240    0.00090
C10   1    0.465710    0.502046    0.589354    11.00000    0.01957    0.01900 =
         0.01162    0.00186   -0.00150   -0.00106
C21   1   -0.153444    0.404367    0.983070    11.00000    0.02202    0.02284 =
         0.01563   -0.00522    0.00137   -0.00290
AFIX  43
H21   2   -0.181087    0.325880    0.964622    11.00000   -1.20000
AFIX   0
C24   1   -0.142686    0.607311    0.992539    11.00000    0.01939    0.02038 =
         0.02413   -0.00346    0.00419   -0.00280
AFIX  43
H24   2   -0.161902    0.689374    0.981146    11.00000   -1.20000
AFIX   0
C12   1    0.102205    0.300722    0.687693    11.00000    0.02572    0.01825 =
         0.02396   -0.00328    0.00571   -0.00656
AFIX  23
H12A  2    0.011104    0.297755    0.640487    11.00000   -1.20000
H12B  2    0.111234    0.220385    0.712720    11.00000   -1.20000
AFIX   0
C2    1    0.726757    0.455002    0.508656    11.00000    0.02382    0.01920 =
         0.01647   -0.00401    0.00309    0.00053
AFIX  43
H2    2    0.794476    0.397957    0.479998    11.00000   -1.20000
AFIX   0
C7    1    0.232838    0.680563    0.656372    11.00000    0.02365    0.01656 =
         0.01847   -0.00092    0.00295    0.00023
AFIX  23
H7A   2    0.160047    0.685387    0.603120    11.00000   -1.20000
H7B   2    0.181264    0.736751    0.695996    11.00000   -1.20000
AFIX   0
C19   1   -0.337191    0.519251    0.866014    11.00000    0.01439    0.02680 =
         0.02114   -0.00173    0.00123    0.00065
AFIX  23
H19A  2   -0.398178    0.597599    0.864061    11.00000   -1.20000
H19B  2   -0.431588    0.457109    0.867081    11.00000   -1.20000
AFIX   0
C30   1    0.145688    0.487884    0.255383    11.00000    0.02931    0.02944 =
         0.02192    0.00043   -0.00248   -0.00223
AFIX 137
H30A  2    0.082372    0.414991    0.237513    11.00000   -1.50000
H30B  2    0.230757    0.510638    0.213747    11.00000   -1.50000
H30C  2    0.057804    0.551948    0.261453    11.00000   -1.50000
AFIX   0
C1    1    0.569832    0.421507    0.545887    11.00000    0.02459    0.01867 =
         0.01683    0.00162    0.00136   -0.00362
AFIX  43
H1A   2    0.531689    0.340968    0.541718    11.00000   -1.20000
AFIX   0
C11   1    0.286032    0.336670    0.655985    11.00000    0.02767    0.01615 =
         0.02223   -0.00178    0.00761   -0.00504
AFIX  23
H11A  2    0.380127    0.327383    0.701510    11.00000   -1.20000
H11B  2    0.316360    0.282671    0.610275    11.00000   -1.20000
AFIX   0
C20   1   -0.217867    0.511198    0.944447    11.00000    0.01412    0.02481 =
         0.01636   -0.00251    0.00294   -0.00120
C3    1    0.783731    0.572839    0.513749    11.00000    0.01847    0.02465 =
         0.01447    0.00508   -0.00022   -0.00172
C16   1   -0.231416    0.503717    0.786954    11.00000    0.01746    0.02536 =
         0.01708   -0.00027   -0.00127   -0.00040
AFIX  13
H16   2   -0.320541    0.513983    0.738644    11.00000   -1.20000
AFIX   0
C6    1    0.427204    0.714290    0.642720    11.00000    0.02566    0.01440 =
         0.01787   -0.00227    0.00115   -0.00201
AFIX  23
H6A   2    0.428315    0.790405    0.611871    11.00000   -1.20000
H6B   2    0.491569    0.727169    0.697431    11.00000   -1.20000
AFIX   0
C4    1    0.685149    0.654373    0.557523    11.00000    0.02192    0.01662 =
         0.01584    0.00179   -0.00222   -0.00181
AFIX  43
H4    2    0.725676    0.734396    0.561867    11.00000   -1.20000
AFIX   0
C29   1   -0.391589    0.542390    1.175632    11.00000    0.02957    0.12065 =
         0.02902   -0.02603    0.01794   -0.02373
AFIX  43
H29   2   -0.324377    0.580333    1.219992    11.00000   -1.20000
AFIX   0
C31   1    0.344110    0.610031    0.372961    11.00000    0.02712    0.02840 =
         0.02376    0.00133   -0.00196   -0.00698
AFIX 137
H31A  2    0.240661    0.662426    0.380406    11.00000   -1.50000
H31B  2    0.411111    0.638273    0.326061    11.00000   -1.50000
H31C  2    0.423521    0.610550    0.423607    11.00000   -1.50000
AFIX   0
C18   1    0.162065    0.378356    0.833689    11.00000    0.02178    0.02418 =
         0.02135    0.00568    0.00049   -0.00595
AFIX 137
H18A  2    0.128434    0.440144    0.872846    11.00000   -1.50000
H18B  2    0.289130    0.388066    0.821353    11.00000   -1.50000
H18C  2    0.144515    0.299821    0.858356    11.00000   -1.50000
AFIX   0
C23   1   -0.034781    0.560644    1.060008    11.00000    0.01706    0.03269 =
         0.01703   -0.00273   -0.00164   -0.00298
AFIX  43
H23   2    0.029905    0.605484    1.101798    11.00000   -1.20000
AFIX   0
C28   1   -0.493296    0.598361    1.113221    11.00000    0.03285    0.04335 =
         0.07407   -0.00859    0.03279    0.00344
AFIX  43
H28   2   -0.508992    0.681924    1.107926    11.00000   -1.20000
AFIX   0
C9    1    0.286941    0.465655    0.624550    11.00000    0.02357    0.01611 =
         0.01328   -0.00227    0.00091   -0.00043
AFIX  13
H9    2    0.194081    0.469822    0.577253    11.00000   -1.20000
AFIX   0
C26   1   -0.515741    0.403540    1.088992    11.00000    0.04025    0.05301 =
         0.06650   -0.02247    0.02979   -0.02768
AFIX  43
H26   2   -0.548321    0.329367    1.064236    11.00000   -1.20000
AFIX   0
C27   1   -0.568134    0.515200    1.060103    11.00000    0.01835    0.07592 =
         0.03001    0.00637    0.00669    0.00392
AFIX  43
H27   2   -0.643165    0.531059    1.011695    11.00000   -1.20000
AFIX   0
C25   1   -0.404605    0.420779    1.162289    11.00000    0.03918    0.09163 =
         0.04865    0.04784    0.01950    0.01553
AFIX  43
H25   2   -0.349264    0.360282    1.196039    11.00000   -1.20000
AFIX   0
HKLF 4
REM  p21_a.res in P2(1)
REM R1 =  0.0425 for    4816 Fo > 4sig(Fo)  and  0.0480 for all    5327 data
REM    329 parameters refined using      1 restraints
END
WGHT      0.0266      0.0000
REM Highest difference peak  0.319,  deepest hole -0.440,  1-sigma level  0.061
Q1    1  -0.3889  0.5026  1.0168  11.00000  0.05    0.32
Q2    1  -0.1507  0.5003  1.1061  11.00000  0.05    0.30
Q3    1  -0.4624  0.4928  1.0364  11.00000  0.05    0.29
Q4    1   0.2044  0.4996  0.2962  11.00000  0.05    0.27
Q5    1   0.1604  0.4621  0.3830  11.00000  0.05    0.24
Q6    1   0.1249  0.5581  0.7104  11.00000  0.05    0.23
Q7    1   0.7697  0.5054  0.5188  11.00000  0.05    0.22
Q8    1  -0.1472  0.4586  0.9509  11.00000  0.05    0.22
Q9    1   0.0863  0.3747  0.7976  11.00000  0.05    0.21
Q10   1  -0.6584  0.4209  1.0163  11.00000  0.05    0.21
Q11   1   0.3842  0.4980  0.6162  11.00000  0.05    0.21
Q12   1  -0.2796  0.4307  1.2311  11.00000  0.05    0.20
Q13   1  -0.1205  0.5135  0.6439  11.00000  0.05    0.20
Q14   1   0.4318  0.4605  0.3863  11.00000  0.05    0.20
Q15   1   0.3809  0.4163  0.3551  11.00000  0.05    0.20
Q16   1   0.0422  0.4982  0.4129  11.00000  0.05    0.20
Q17   1  -0.4467  0.5516  1.0606  11.00000  0.05    0.19
Q18   1   0.8129  0.4027  0.4991  11.00000  0.05    0.19
Q19   1  -0.0491  0.3762  0.7615  11.00000  0.05    0.19
Q20   1  -0.0727  0.7271  0.7630  11.00000  0.05    0.19
;
_shelx_res_checksum     32106
